# Supplementary material for: Spatiotemporal dynamics of spermatogenesis: insights from high-resolution spatial transcriptomics and pseudotime trajectories in mouse testes
Source: Front Reprod Health. 2026 Jan 12;7:1747902. doi: 10.3389/frph.2025.1747902 (PMC12832764; doi:10.3389/frph.2025.1747902)
Supplement: Supplementary Figure S1 — Probability of each cellbin being assigned to a specific cell type. Score: Probabilistic weight of each cell type within a spatial transcriptomic spot, determined by the Robust Cell Type Decomposition (RCTD) algorithm. Supplementary Figure S2 Pseudotime trajectory analysis. (A) Unsupervised clustering of marker genes from pseudotime trajectory analysis. (B) Temporal distribution of four germ cell types. Weight: We divided the pseudotime into 20 windows and then calculated the average weight of four germ cell types. The weight came from the RCTD score of each cell type, and it reflected the signal strength (probability) of the cell types. Supplementary Figure S3 Spatiotemporal markers in spermatogenesis (continued). (A,B) Genes ranked 7–20 with expression levels positively (A) and negatively (B) correlated with the axis from the tubule basement membrane (epithelium) to the lumen center, respectively. Supplementary Figure S4 Gene Ontology (GO) cellular component (CC) analyses. (A,B) The top 20 genes whose expression levels are positively (A) and negatively (B) correlated with the axis from the tubule basement membrane (epithelium) to the lumen center, respectively. (C) 133 genes with significant non-recallable UMI counts. Supplementary Figure S5 Validation of Salus Cellbins Algorithm via HE staining in mouse brain tissue. Supplementary Figure S6 Expression correlation analysis of transcription factor Gata4 and its target genes. (A) Across all cellbins. (B) In Sertoli cellbins. X-axis: Gata4 UMI count per cellbin; Y-axis: UMI count of target genes per cellbin; Circle size represents the number of cellbins. Supplementary Figure S7 Spatial distribution of cytoplasmic bridges-related genes (Tex14, AKAP4, Prm2) in mouse testicular germ cells. [file Datasheet1.xlsx]

## Sheet: Sheet1
Characteristics	Method1					Method2
	Total	supratentorial	infratentorial (n=52)	P		Total	supratentorial	infratentorial	P
	(n=94)	(n=42)				(n=78)	(n=48)	(n=30)
Gender				0.063					0.619
Male	34(36.17)	20(47.62)	14(26.92)			30(38.46)	20(41.67)	10(33.33)
Female	60(63.83)	22(52.38)	38(73.08)			48(61.54)	28(58.33)	20(66.67)
Age (mean ± SD)	58.47 ± 13.92	56.52 ± 15.94	60.04 ± 11.97	0.24		56.40 ± 14.59	55.04 ± 14.88	58.57 ± 14.09	0.297
weight (mean ± SD)	65.55 ± 11.34	67.20 ± 10.98	64.22 ± 11.55	0.204		64.93 ± 10.04	66.01 ± 8.69	63.19 ± 11.83	0.265
height (mean ± SD)	161.90 ± 8.39	163.32 ± 8.35	160.75 ± 8.32	0.141		161.97 ± 8.31	163.30 ± 7.69	159.83 ± 8.93	0.083
BMI (mean ± SD)	25.38 ± 4.39	25.33 ± 4.13	25.42 ± 4.63	0.914		24.96 ± 3.52	24.90 ± 2.82	25.06 ± 4.46	0.865
Hypertension,n(%)	19(20.21)	9(21.43)	10(19.23)	0.996		21(26.92)	15(31.25)	6(20.00)	0.408
Diabetes,n(%)	2( 2.13)	2( 4.76)	0( 0.00)	0.383		4( 5.13)	2( 4.17)	2( 6.67)	1
Gender, n (%)				0.063					0.619
Male	34(36.17)	20(47.62)	14(26.92)			30(38.46)	20(41.67)	10(33.33)
Female	60(63.83)	22(52.38)	38(73.08)			48(61.54)	28(58.33)	20(66.67)
Age (mean ± SD)	58.47 ± 13.92	56.52 ± 15.94	60.04 ± 11.97	0.24		56.40 ± 14.59	55.04 ± 14.88	58.57 ± 14.09	0.297
weight (mean ± SD)	65.55 ± 11.34	67.20 ± 10.98	64.22 ± 11.55	0.204		64.93 ± 10.04	66.01 ± 8.69	63.19 ± 11.83	0.265
height (mean ± SD)	161.90 ± 8.39	163.32 ± 8.35	160.75 ± 8.32	0.141		161.97 ± 8.31	163.30 ± 7.69	159.83 ± 8.93	0.083
BMI (mean ± SD)	25.38 ± 4.39	25.33 ± 4.13	25.42 ± 4.63	0.914		24.96 ± 3.52	24.90 ± 2.82	25.06 ± 4.46	0.865
Hypertension, n(%)	19(20.21)	9(21.43)	10(19.23)	0.996		21(26.92)	15(31.25)	6(20.00)	0.408
Diabetes, n(%)	2( 2.13)	2( 4.76)	0( 0.00)	0.383		4( 5.13)	2( 4.17)	2( 6.67)	1
CAD, n(%)	3( 3.19)	2( 4.76)	3( 3.19)	0.851		1( 1.28)	1( 2.08)	0( 0.00)	1
epilepsy, n(%)	1( 1.06)	1( 2.38)	0( 0.00)	0.914		0	0	0
cerebral infarction, n(%)	2( 2.13)	1( 2.38)	1( 1.92)	1		2( 2.56)	1( 2.08)	1( 3.33)	1
Dura repair time ，mean ± SD(min)	23.32 ± 4.46	22.83 ± 4.83	23.71 ± 4.15	0.353		31.86 ± 4.49	31.27 ± 4.54	32.80 ± 4.33	0.141
LD, n (%)	20(21.28)	8(19.05)	12(23.08)	0.825		15(19.23)	9(18.75)	6(20.00)	1
Type of surgery, n (%)				0.729					0.167
Neuro-oncological, n (%)	45(47.87)	22(52.38)	23(44.23)			52(66.67)	34(70.83)	18(60.00)
Neurovascular, n (%)	42(44.68)	17(40.48)	25(48.08)			13(16.67)	9(18.75)	4(13.33)
Others	7( 7.45)	3( 7.14)	4( 7.69)			13(16.67)	5(10.42)	8(26.67)
pathological pattern, n (%)				0.776					0.279
WHOⅠ–Ⅱ	32(62.75)	14(58.33)	18(66.67)			41(70.69)	24(66.67)	17(77.27)
WHOⅢ–Ⅳ	6(11.76)	4(16.67)	2( 7.41)			10(17.24)	8(22.22)	2( 9.09)
other malignancies	4( 7.84)	2( 8.33)	2( 7.41)			2( 3.45)	2( 5.56)	0( 0.00)
Other benign lesions	9(17.65)	4(16.67)	5(18.52)			5( 8.62)	2( 5.56)	3(13.64)
CSF leak, n (%)	7( 7.45)	3( 7.14)	4( 7.69)	1		3( 3.85)	2( 4.17)	1( 3.33)	1
Re-repair, n (%)	2( 2.13)	2( 4.76)	0( 0.00)	0.383		2( 2.56)	2( 4.17)	0( 0.00)	0.692
infection, n (%)	4( 4.26)	3( 7.14)	1( 1.92)	0.464		10(12.82)	3( 6.25)	7(23.33)	0.039
Incision infection / delayed healing, n (%)	1( 1.06)	1( 2.38)	0( 0.00)	0.914		1( 2.08)	1( 2.08)	5(16.67)	0.028
meningitis, n (%)	3( 3.19)	2( 4.76)	1( 1.92)	0.851		4( 5.13)	2( 4.17)	2( 6.67)	1
Pseudo-meningocele, n (%)	2( 2.13)	0( 0.00)	2( 3.85)	0.571		1( 1.28)	1( 2.08)	0( 0.00)	1

## Sheet: Sheet2
Model	infection		meningitis		Incision infection / delayed healing		Pseudo-meningocele		CSF leak
Model1
supratentorial	—		—		—		—		—
infratentorial	1.15 (0.50, 4.79)	0.462	0.82(0.16, 3.81)	0.795	2.86(0.60, 20.3)	0.217	2.23 (0.21, 48.4)	0.517	1.10 (0.30, 4.11)	0.879
Model2
supratentorial	—		—		—		—		—
infratentorial	1.68 (0.54, 5.48)	0.37	0.86(0.16, 4.14)	0.845	3.48(0.69, 26.1)	0.158	2.89 (0.25, 68.8)	0.413	1.04 (0.27, 3.95)	0.957
Model3
supratentorial	—		—		—		—		—
infratentorial	2.49 (0.62, 11.3)	0.21	1.67(0.21, 11.4)	0.694	1.85(0.24, 17.0)	0.554	4.46 (0.24, 285)	0.365	4.46 (0.24, 285)	0.893
