# Supplementary material for: Spatiotemporal dynamics of spermatogenesis: insights from high-resolution spatial transcriptomics and pseudotime trajectories in mouse testes
Source: Front Reprod Health. 2026 Jan 12;7:1747902. doi: 10.3389/frph.2025.1747902 (PMC12832764; doi:10.3389/frph.2025.1747902)
Supplement: Supplementary Table S1 — Correlation of expression levels of all mouse genes across 2,231 cellbins with the axis from the tubule basement membrane (epithelium) to the lumen center. The R value (correlation) and p value were provided by the built-in function cor.test of R (Version 4.3.3). [file Table1.xlsx]

## Sheet: Sheet1
	Method1					Method2
	Total	supratentorial	infratentorial (n=52)	P		Total	supratentorial	infratentorial	P
	(n=94)	(n=42)				(n=78)	(n=48)	(n=30)
Gender				0.063					0.619
Male	34(36.17)	20(47.62)	14(26.92)			30(38.46)	20(41.67)	10(33.33)
Female	60(63.83)	22(52.38)	38(73.08)			48(61.54)	28(58.33)	20(66.67)
Age (mean ± SD)	58.47 ± 13.92	56.52 ± 15.94	60.04 ± 11.97	0.24		56.40 ± 14.59	55.04 ± 14.88	58.57 ± 14.09	0.297
weight (mean ± SD)	65.55 ± 11.34	67.20 ± 10.98	64.22 ± 11.55	0.204		64.93 ± 10.04	66.01 ± 8.69	63.19 ± 11.83	0.265
height (mean ± SD)	161.90 ± 8.39	163.32 ± 8.35	160.75 ± 8.32	0.141		161.97 ± 8.31	163.30 ± 7.69	159.83 ± 8.93	0.083
BMI (mean ± SD)	25.38 ± 4.39	25.33 ± 4.13	25.42 ± 4.63	0.914		24.96 ± 3.52	24.90 ± 2.82	25.06 ± 4.46	0.865
Hypertension,n(%)	19(20.21)	9(21.43)	10(19.23)	0.996		21(26.92)	15(31.25)	6(20.00)	0.408
Diabetes,n(%)	2( 2.13)	2( 4.76)	0( 0.00)	0.383		4( 5.13)	2( 4.17)	2( 6.67)	1
Gender, n (%)				0.063					0.619
Male	34(36.17)	20(47.62)	14(26.92)			30(38.46)	20(41.67)	10(33.33)
Female	60(63.83)	22(52.38)	38(73.08)			48(61.54)	28(58.33)	20(66.67)
Age (mean ± SD)	58.47 ± 13.92	56.52 ± 15.94	60.04 ± 11.97	0.24		56.40 ± 14.59	55.04 ± 14.88	58.57 ± 14.09	0.297
weight (mean ± SD)	65.55 ± 11.34	67.20 ± 10.98	64.22 ± 11.55	0.204		64.93 ± 10.04	66.01 ± 8.69	63.19 ± 11.83	0.265
height (mean ± SD)	161.90 ± 8.39	163.32 ± 8.35	160.75 ± 8.32	0.141		161.97 ± 8.31	163.30 ± 7.69	159.83 ± 8.93	0.083
BMI (mean ± SD)	25.38 ± 4.39	25.33 ± 4.13	25.42 ± 4.63	0.914		24.96 ± 3.52	24.90 ± 2.82	25.06 ± 4.46	0.865
Hypertension, n(%)	19(20.21)	9(21.43)	10(19.23)	0.996		21(26.92)	15(31.25)	6(20.00)	0.408
Diabetes, n(%)	2( 2.13)	2( 4.76)	0( 0.00)	0.383		4( 5.13)	2( 4.17)	2( 6.67)	1
CAD, n(%)	3( 3.19)	2( 4.76)	3( 3.19)	0.851		1( 1.28)	1( 2.08)	0( 0.00)	1
epilepsy, n(%)	1( 1.06)	1( 2.38)	0( 0.00)	0.914		0	0	0
cerebral infarction, n(%)	2( 2.13)	1( 2.38)	1( 1.92)	1		2( 2.56)	1( 2.08)	1( 3.33)	1
Dura repair time ，mean ± SD(min)	23.32 ± 4.46	22.83 ± 4.83	23.71 ± 4.15	0.353		31.86 ± 4.49	31.27 ± 4.54	32.80 ± 4.33	0.141
LD, n (%)	20(21.28)	8(19.05)	12(23.08)	0.825		15(19.23)	9(18.75)	6(20.00)	1
Type of surgery, n (%)				0.729					0.167
Neuro-oncological, n (%)	45(47.87)	22(52.38)	23(44.23)			52(66.67)	34(70.83)	18(60.00)
Neurovascular, n (%)	42(44.68)	17(40.48)	25(48.08)			13(16.67)	9(18.75)	4(13.33)
Others	7( 7.45)	3( 7.14)	4( 7.69)			13(16.67)	5(10.42)	8(26.67)
pathological pattern, n (%)				0.776					0.279
WHOⅠ–Ⅱ	32(62.75)	14(58.33)	18(66.67)			41(70.69)	24(66.67)	17(77.27)
WHOⅢ–Ⅳ	6(11.76)	4(16.67)	2( 7.41)			10(17.24)	8(22.22)	2( 9.09)
other malignancies	4( 7.84)	2( 8.33)	2( 7.41)			2( 3.45)	2( 5.56)	0( 0.00)
Other benign lesions	9(17.65)	4(16.67)	5(18.52)			5( 8.62)	2( 5.56)	3(13.64)
CSF leak, n (%)	7( 7.45)	3( 7.14)	4( 7.69)	1		3( 3.85)	2( 4.17)	1( 3.33)	1
Re-repair, n (%)	2( 2.13)	2( 4.76)	0( 0.00)	0.383		2( 2.56)	2( 4.17)	0( 0.00)	0.692
infection, n (%)	4( 4.26)	3( 7.14)	1( 1.92)	0.464		10(12.82)	3( 6.25)	7(23.33)	0.039
Incision infection / delayed healing, n (%)	1( 1.06)	1( 2.38)	0( 0.00)	0.914		1( 2.08)	1( 2.08)	5(16.67)	0.028
meningitis, n (%)	3( 3.19)	2( 4.76)	1( 1.92)	0.851		4( 5.13)	2( 4.17)	2( 6.67)	1
Pseudo-meningocele, n (%)	2( 2.13)	0( 0.00)	2( 3.85)	0.571		1( 1.28)	1( 2.08)	0( 0.00)	1

## Sheet: Sheet2
	infection		meningitis		Incision infection / delayed healing		Pseudo-meningocele		CSF leak
Model1
supratentorial	—		—		—		—		—
infratentorial	1.15 (0.50, 4.79)	0.462	0.82(0.16, 3.81)	0.795	2.86(0.60, 20.3)	0.217	2.23 (0.21, 48.4)	0.517	1.10 (0.30, 4.11)	0.879
Model2
supratentorial	—		—		—		—		—
infratentorial	1.68 (0.54, 5.48)	0.37	0.86(0.16, 4.14)	0.845	3.48(0.69, 26.1)	0.158	2.89 (0.25, 68.8)	0.413	1.04 (0.27, 3.95)	0.957
Model3
supratentorial	—		—		—		—		—
infratentorial	2.49 (0.62, 11.3)	0.21	1.67(0.21, 11.4)	0.694	1.85(0.24, 17.0)	0.554	4.46 (0.24, 285)	0.365	4.46 (0.24, 285)	0.893
