# Supplementary material for: Spatiotemporal dynamics of spermatogenesis: insights from high-resolution spatial transcriptomics and pseudotime trajectories in mouse testes
Source: Front Reprod Health. 2026 Jan 12;7:1747902. doi: 10.3389/frph.2025.1747902 (PMC12832764; doi:10.3389/frph.2025.1747902)
Supplement: Supplementary Table S2 — Analysis of Recalled and Unrecalled UMIs. This table presents the results from a differential analysis comparing recalled (in cellbins) and unrecalled (out cellbins) UMI counts for each gene. Listed for every gene are the raw counts, proportional distribution, p-value (derived from an exact binomial test under the null hypothesis of equal distribution), False Discovery Rate (FDR)-adjusted q-value, and the final significance call. [file Table2.xlsx]

## Sheet: Recalled&Unrecalled UMI
Gene	Total_UMI_Count	Recalled_UMI_Count	Recalled_UMI_Proportion	Recalled_UMI_Pvalue	Recalled_UMI_FDR	Recalled_UMI_Significant	Unrecalled_UMI_Count	Unrecalled_UMI_Proportion	Unrecalled_UMI_Pvalue	Unrecalled_UMI_FDR	Unrecalled_UMI_Significant
Ccl21a	39	5	0.128205	1	1	No	34	0.871795	1.21495e-06	0.000340735	Yes
Kcnk3	328	77	0.234756	1	1	No	251	0.765244	0	0	Yes
Hoxc8	87	21	0.241379	1	1	No	66	0.758621	7.05039e-07	0.000199926	Yes
Hbb-bs	132	34	0.257576	1	1	No	98	0.742424	1.11285e-08	3.9446e-06	Yes
Hba-a2	89	23	0.258427	0.999999	1	No	66	0.741573	2.84512e-06	0.000772451	Yes
Gbp7	109	32	0.293578	0.999996	1	No	77	0.706422	9.69024e-06	0.00247305	Yes
Zfp503	84	25	0.297619	0.999946	1	No	59	0.702381	0.000133226	0.026772	Yes
Gpx3	564	169	0.299645	1	1	No	395	0.700355	0	0	Yes
Sybu	116	35	0.301724	0.999995	1	No	81	0.698276	1.16612e-05	0.00294659	Yes
Hsd3b1	2407	728	0.302451	1	1	No	1679	0.697549	0	0	Yes
Pon3	310	94	0.303226	1	1	No	216	0.696774	1.66744e-12	8.51097e-10	Yes
Slc25a29	118	36	0.305085	0.999994	1	No	82	0.694915	1.37919e-05	0.00338445	Yes
Fmod	125	39	0.312	0.999993	1	No	86	0.688	1.58881e-05	0.00381517	Yes
Sult1e1	666	210	0.315315	1	1	No	456	0.684685	0	0	Yes
C1rl	225	71	0.315556	1	1	No	154	0.684444	1.61803e-08	5.65666e-06	Yes
Trem2	112	36	0.321429	0.999955	1	No	76	0.678571	9.91185e-05	0.0204143	Yes
Bhmt	4653	1498	0.321943	1	1	No	3155	0.678057	0	0	Yes
Ccl8	102	33	0.323529	0.999893	1	No	69	0.676471	0.000234302	0.0453002	Yes
Lgals9	229	75	0.327511	1	1	No	154	0.672489	9.72704e-08	3.06474e-05	Yes
Rnase4	256	84	0.328125	1	1	No	172	0.671875	2.00619e-08	6.91892e-06	Yes
Vcam1	4026	1322	0.328366	1	1	No	2704	0.671634	0	0	Yes
Agt	15736	5189	0.329753	1	1	No	10547	0.670247	0	0	Yes
Cstdc2	1166	388	0.332762	1	1	No	778	0.667238	0	0	Yes
Cbr2	240	80	0.333333	1	1	No	160	0.666667	1.33379e-07	4.10115e-05	Yes
Paqr6	237	79	0.333333	1	1	No	158	0.666667	1.59031e-07	4.77485e-05	Yes
Hsd3b6	4880	1635	0.335041	1	1	No	3245	0.664959	0	0	Yes
Vegfd	238	80	0.336134	1	1	No	158	0.663866	2.3939e-07	7.10403e-05	Yes
Cdhr5	264	89	0.337121	1	1	No	175	0.662879	6.57828e-08	2.15236e-05	Yes
Prodh	141	48	0.340426	0.999953	1	No	93	0.659574	9.40904e-05	0.0196826	Yes
Slc45a3	519	177	0.34104	1	1	No	342	0.65896	1.93845e-13	1.03065e-10	Yes
C1qa	558	191	0.342294	1	1	No	367	0.657706	4.00791e-14	2.37874e-11	Yes
Ms4a10	146	50	0.342466	0.999956	1	No	96	0.657534	8.75164e-05	0.0186126	Yes
Ces1d	1870	645	0.34492	1	1	No	1225	0.65508	0	0	Yes
Rcan2	153	53	0.346405	0.999954	1	No	100	0.653595	8.99264e-05	0.018967	Yes
Cyp11a1	9432	3286	0.348388	1	1	No	6146	0.651612	0	0	Yes
Adh1	304	106	0.348684	1	1	No	198	0.651316	7.28059e-08	2.352e-05	Yes
Serpina3g	1371	479	0.34938	1	1	No	892	0.65062	0	0	Yes
4930426D05Rik	197	69	0.350254	0.999992	1	No	128	0.649746	1.58186e-05	0.00381517	Yes
Fxyd1	2260	794	0.351327	1	1	No	1466	0.648673	0	0	Yes
Cyp17a1	27212	9602	0.352859	1	1	No	17610	0.647141	0	0	Yes
Tsku	390	138	0.353846	1	1	No	252	0.646154	4.15579e-09	1.5597e-06	Yes
Fabp3	10102	3580	0.354385	1	1	No	6522	0.645615	0	0	Yes
Ephx1	8740	3102	0.35492	1	1	No	5638	0.64508	0	0	Yes
Dab2	356	127	0.356742	1	1	No	229	0.643258	3.54861e-08	1.20752e-05	Yes
Tmem176a	2842	1015	0.357143	1	1	No	1827	0.642857	0	0	Yes
Hsd17b3	2004	716	0.357285	1	1	No	1288	0.642715	0	0	Yes
Lhcgr	659	237	0.359636	1	1	No	422	0.640364	2.7045e-13	1.4086e-10	Yes
Klk1b24	1400	506	0.361429	1	1	No	894	0.638571	0	0	Yes
Star	4761	1722	0.361689	1	1	No	3039	0.638311	0	0	Yes
Hao2	190	69	0.363158	0.999945	1	No	121	0.636842	9.91881e-05	0.0204143	Yes
Creb3l1	614	223	0.363192	1	1	No	391	0.636808	5.95368e-12	2.922e-09	Yes
Prlr	1737	631	0.36327	1	1	No	1106	0.63673	0	0	Yes
Mt3	341	124	0.363636	1	1	No	217	0.636364	2.69512e-07	7.906e-05	Yes
Lcn2	10722	3907	0.364391	1	1	No	6815	0.635609	0	0	Yes
Cxcl12	518	189	0.364865	1	1	No	329	0.635135	4.02506e-10	1.71206e-07	Yes
Tmem176b	3390	1238	0.365192	1	1	No	2152	0.634808	0	0	Yes
Tm4sf1	230	84	0.365217	0.999985	1	No	146	0.634783	2.61702e-05	0.00601702	Yes
Gm6760	11805	5785	0.490047	0.985078	0.994283	No	6020	0.509953	0.0156301	1	No
Armcx6	490	179	0.365306	1	1	No	311	0.634694	1.31526e-09	5.32807e-07	Yes
Serpina3c	1549	569	0.367334	1	1	No	980	0.632666	0	0	Yes
Akr1cl	5881	2161	0.367455	1	1	No	3720	0.632545	0	0	Yes
Itpr3os	5816	2802	0.481774	0.997391	1	No	3014	0.518226	0.0028286	0.405116	No
1700012A03Rik	13596	6692	0.492204	0.966132	0.978278	No	6904	0.507796	0.0351788	1	No
Bpifb5	483	179	0.3706	1	1	No	304	0.6294	7.01793e-09	2.55864e-06	Yes
Ifitm2	833	309	0.370948	1	1	No	524	0.629052	4.4742e-14	2.59514e-11	Yes
Ass1	2458	915	0.372254	1	1	No	1543	0.627746	0	0	Yes
1700042G07Rik	5941	2879	0.484599	0.991515	1	No	3062	0.515401	0.00910305	1	No
C1qc	612	228	0.372549	1	1	No	384	0.627451	1.4986e-10	6.59411e-08	Yes
Irf8	832	310	0.372596	1	1	No	522	0.627404	9.58122e-14	5.20261e-11	Yes
Glb1l2	722	270	0.373961	1	1	No	452	0.626039	6.37568e-12	3.07007e-09	Yes
C1ra	278	104	0.374101	0.999991	1	No	174	0.625899	1.59956e-05	0.00381517	Yes
Apoc1	1211	454	0.374897	1	1	No	757	0.625103	0	0	Yes
Col1a1	1303	489	0.375288	1	1	No	814	0.624712	0	0	Yes
Nxph3	329	125	0.379939	0.999995	1	No	204	0.620061	7.81099e-06	0.00201358	Yes
Cd36	2226	846	0.380054	1	1	No	1380	0.619946	0	0	Yes
Apoe	5890	2242	0.380645	1	1	No	3648	0.619355	0	0	Yes
Fcgrt	503	192	0.38171	1	1	No	311	0.61829	6.28204e-08	2.08213e-05	Yes
Pf4	225	86	0.382222	0.999851	1	No	139	0.617778	0.000249687	0.0479118	Yes
Klk1b21	2104	805	0.382605	1	1	No	1299	0.617395	0	0	Yes
Rarres2	371	143	0.385445	0.999996	1	No	228	0.614555	5.95991e-06	0.00156807	Yes
Col6a1	687	266	0.387191	1	1	No	421	0.612809	1.8197e-09	7.14468e-07	Yes
Kcnk1	302	117	0.387417	0.999967	1	No	185	0.612583	5.43207e-05	0.0120267	Yes
Klk1b27	1090	423	0.388073	1	1	No	667	0.611927	7.30527e-14	4.05299e-11	Yes
Ctss	402	157	0.390547	0.999996	1	No	245	0.609453	6.63878e-06	0.00172886	Yes
Aldh1l1	2227	1051	0.471935	0.996214	1	No	1176	0.528065	0.00429196	0.570496	No
Ly6e	2782	1089	0.391445	1	1	No	1693	0.608555	0	0	Yes
Tssk6	32582	16230	0.498128	0.752197	0.78002	No	16352	0.501872	0.25132	1	No
Igfbp6	1996	938	0.46994	0.996626	1	No	1058	0.53006	0.00385784	0.526503	No
Lbp	484	190	0.392562	0.999999	1	No	294	0.607438	1.30742e-06	0.000362682	Yes
Cd47	1738	810	0.466053	0.997851	1	No	928	0.533947	0.00249716	0.366264	No
Tcn2	1141	513	0.449606	0.999706	1	No	628	0.550394	0.000365768	0.0671565	No
Dcn	2809	1107	0.39409	1	1	No	1702	0.60591	0	0	Yes
Apln	614	242	0.394137	1	1	No	372	0.605863	8.71903e-08	2.78148e-05	Yes
Tppp2	19369	9630	0.497186	0.785348	0.812251	No	9739	0.502814	0.21887	1	No
Ppp1r14a	469	185	0.394456	0.999998	1	No	284	0.605544	2.79763e-06	0.000767725	Yes
Serpinf1	289	114	0.394464	0.999874	1	No	175	0.605536	0.000199114	0.0393921	Yes
Klk1b22	402	159	0.395522	0.99999	1	No	243	0.604478	1.6355e-05	0.00386478	Yes
Efnb1	1148	522	0.454704	0.999035	1	No	626	0.545296	0.00117595	0.188751	No
Itih5	295	117	0.39661	0.999854	1	No	178	0.60339	0.000228683	0.0445512	Yes
Ccnd2	931	414	0.444683	0.999677	1	No	517	0.555317	0.000409972	0.074205	No
Selenop	7914	3170	0.400556	1	1	No	4744	0.599444	0	0	Yes
Ly6a	337	135	0.400593	0.999899	1	No	202	0.599407	0.000155476	0.0309993	Yes
Stab1	521	209	0.401152	0.999998	1	No	312	0.598848	3.68953e-06	0.000980838	Yes
Gsta3	2011	808	0.40179	1	1	No	1203	0.59821	0	0	Yes
C1s1	857	379	0.44224	0.999686	1	No	478	0.55776	0.000402668	0.0734035	No
Ptgds	45837	18464	0.402819	1	1	No	27373	0.597181	0	0	Yes
C1qb	1232	498	0.404221	1	1	No	734	0.595779	9.38427e-12	4.35447e-09	Yes
Aqp2	1879	761	0.405003	1	1	No	1118	0.594997	0	0	Yes
Esr1	448	183	0.408482	0.999958	1	No	265	0.591518	6.23443e-05	0.0134838	Yes
Gstm1	47255	19311	0.408655	1	1	No	27944	0.591345	0	0	Yes
Lgals3bp	828	339	0.40942	1	1	No	489	0.59058	1.0418e-07	3.24241e-05	Yes
Slc7a8	1749	719	0.411092	1	1	No	1030	0.588908	5.35127e-14	3.03489e-11	Yes
Ifitm3	508	209	0.411417	0.999974	1	No	299	0.588583	3.77433e-05	0.00852431	Yes
Armcx2	563	232	0.412078	0.999988	1	No	331	0.587922	1.73552e-05	0.0040635	Yes
Csf1r	1048	432	0.412214	1	1	No	616	0.587786	7.26772e-09	2.61239e-06	Yes
Heg1	1671	793	0.474566	0.982319	0.991998	No	878	0.525434	0.0199283	1	No
Lyz2	3754	1551	0.413159	1	1	No	2203	0.586841	0	0	Yes
Scd1	508	210	0.413386	0.999962	1	No	298	0.586614	5.46645e-05	0.0120267	Yes
Plxnd1	591	254	0.42978	0.999731	1	No	337	0.57022	0.000365076	0.0671565	No
Rcn3	965	400	0.414508	1	1	No	565	0.585492	6.05833e-08	2.0344e-05	Yes
Ldlr	640	279	0.435937	0.99949	1	No	361	0.564063	0.000673706	0.114624	No
B2m	2859	1389	0.485834	0.937441	0.951326	No	1470	0.514166	0.0672968	1	No
Itih2	559	232	0.415027	0.999976	1	No	327	0.584973	3.37908e-05	0.00769978	Yes
Rgs5	633	263	0.415482	0.999992	1	No	370	0.584518	1.208e-05	0.00302248	Yes
Meg3	526	220	0.418251	0.999928	1	No	306	0.581749	0.000102115	0.0208487	Yes
Spon1	1619	679	0.419395	1	1	No	940	0.580605	4.72714e-11	2.11652e-08	Yes
Hmgcs2	7467	3139	0.420383	1	1	No	4328	0.579617	0	0	Yes
Mtss2	692	307	0.443642	0.998677	1	No	385	0.556358	0.00169601	0.257642	No
Tgm2	1057	490	0.463576	0.991804	1	No	567	0.536424	0.0096818	1	No
Pkdcc	1966	946	0.48118	0.954641	0.967452	No	1020	0.51882	0.0498301	1	No
Pmp22	646	273	0.422601	0.999966	1	No	373	0.577399	4.76445e-05	0.0106661	Yes
Oxtr	401	166	0.413965	0.999771	1	No	235	0.586035	0.000332925	0.0620189	No
Selenbp1	1106	470	0.424955	1	1	No	636	0.575045	3.34205e-07	9.69232e-05	Yes
Glrx	438	185	0.422374	0.999522	1	No	253	0.577626	0.000670484	0.114624	No
Pltp	782	357	0.456522	0.993221	1	No	425	0.543478	0.00826207	0.958437	No
C2	2122	903	0.425542	1	1	No	1219	0.574458	3.67895e-12	1.84099e-09	Yes
Pld3	10535	5234	0.49682	0.746176	0.777828	No	5301	0.50318	0.260105	1	No
Pcp4l1	414	174	0.42029	0.999516	1	No	240	0.57971	0.000685833	0.115915	No
Ogn	480	207	0.43125	0.998903	1	No	273	0.56875	0.00148476	0.231052	No
Hexb	533	234	0.439024	0.997895	1	No	299	0.560976	0.00275958	0.400155	No
Col4a2	1583	759	0.479469	0.951441	0.96463	No	824	0.520531	0.0538407	1	No
Ecm1	1053	453	0.430199	0.999998	1	No	600	0.569801	3.30096e-06	0.000886776	Yes
Osr2	534	235	0.440075	0.997568	1	No	299	0.559925	0.00317608	0.445366	No
Cp	564	250	0.443262	0.996925	1	No	314	0.556738	0.0039636	0.538058	No
Copz2	501	219	0.437126	0.9979	1	No	282	0.562874	0.00277671	0.400364	No
Sparcl1	1254	540	0.430622	1	1	No	714	0.569378	4.96946e-07	0.000142501	Yes
Bgn	1662	800	0.481348	0.938881	0.952693	No	862	0.518652	0.0672776	1	No
Ndrg2	1966	849	0.431841	1	1	No	1117	0.568159	8.15922e-10	3.35857e-07	Yes
Htra3	1493	647	0.433356	1	1	No	846	0.566644	1.4366e-07	4.36471e-05	Yes
Mrap	343	141	0.411079	0.999605	1	No	202	0.588921	0.000582625	0.101692	No
Ctsh	705	322	0.456738	0.990262	0.998973	No	383	0.543262	0.0118849	1	No
Dhrs3	1069	504	0.471469	0.971064	0.981988	No	565	0.528531	0.0332195	1	No
Shisa5	524	232	0.442748	0.996178	1	No	292	0.557252	0.00494359	0.637199	No
Htra1	823	357	0.433779	0.999938	1	No	466	0.566221	8.17232e-05	0.0175265	Yes
Cavin3	285	113	0.396491	0.999819	1	No	172	0.603509	0.000283801	0.0540514	No
Pdlim2	289	115	0.397924	0.999801	1	No	174	0.602076	0.00031037	0.0586737	No
Tmbim1	531	236	0.444444	0.995422	1	No	295	0.555556	0.00588273	0.742871	No
Reep3	571	256	0.448336	0.994012	1	No	315	0.551664	0.00757104	0.907138	No
Tmem164	310	126	0.406452	0.999611	1	No	184	0.593548	0.00058574	0.101692	No
Rtn4rl1	518	230	0.444015	0.995266	1	No	288	0.555985	0.00609546	0.755157	No
Tpm4	604	273	0.451987	0.991853	1	No	331	0.548013	0.0101515	1	No
Ccn2	1608	775	0.481965	0.929411	0.945424	No	833	0.518035	0.077582	1	No
Nfib	373	158	0.423592	0.998688	1	No	215	0.576408	0.00183975	0.277823	No
Cldn5	482	213	0.441909	0.995323	1	No	269	0.558091	0.00607983	0.755157	No
Cped1	263	104	0.395437	0.999735	1	No	159	0.604563	0.000418003	0.0751258	No
Col6a2	411	178	0.43309	0.997163	1	No	233	0.56691	0.00382732	0.525146	No
Cbr3	316	131	0.414557	0.999036	1	No	185	0.585443	0.0014052	0.220013	No
S100a16	406	176	0.433498	0.996864	1	No	230	0.566502	0.00422474	0.567472	No
Lipg	1382	664	0.480463	0.930508	0.946402	No	718	0.519537	0.0769677	1	No
Anxa5	807	351	0.434944	0.999907	1	No	456	0.565056	0.000123336	0.0249814	Yes
Il17rb	261	104	0.398467	0.999601	1	No	157	0.601533	0.000622255	0.107301	No
Tmem160	359	153	0.426184	0.997847	1	No	206	0.573816	0.00299209	0.424228	No
1110008P14Rik	2804	1223	0.436163	1	1	No	1581	0.563837	7.35101e-12	3.47417e-09	Yes
Plxdc2	320	134	0.41875	0.998505	1	No	186	0.58125	0.00214287	0.319814	No
Lamc3	691	320	0.463097	0.976085	0.986456	No	371	0.536903	0.0285404	1	No
Gm10308	1197	574	0.479532	0.925812	0.94221	No	623	0.520468	0.08265	1	No
Rps4x	2281	1116	0.489259	0.852429	0.876361	No	1165	0.510741	0.157441	1	No
Col3a1	642	297	0.462617	0.973478	0.984286	No	345	0.537383	0.0317603	1	No
Mgp	2722	1188	0.436444	1	1	No	1534	0.563556	1.77975e-11	8.11091e-09	Yes
Ltbp4	2700	1199	0.444074	1	1	No	1501	0.555926	3.34365e-09	1.29293e-06	Yes
Lrg1	223	88	0.394619	0.999372	1	No	135	0.605381	0.000999737	0.165677	No
Tkt	765	359	0.469281	0.958703	0.971426	No	406	0.530719	0.0481108	1	No
Crispld2	1067	510	0.477976	0.929165	0.945208	No	557	0.522024	0.0795145	1	No
Cavin1	1365	607	0.444689	0.999981	1	No	758	0.555311	2.41355e-05	0.00559966	Yes
Col1a2	3540	1583	0.447175	1	1	No	1957	0.552825	1.75037e-10	7.5714e-08	Yes
Aldh1a1	20137	9068	0.450315	1	1	No	11069	0.549685	0	0	Yes
Tmem47	232	93	0.400862	0.999017	1	No	139	0.599138	0.00152473	0.233393	No
Aldh3a1	474	214	0.451477	0.98462	0.993857	No	260	0.548523	0.0193148	1	No
Adamts5	616	285	0.462662	0.970911	0.981868	No	331	0.537338	0.0348648	1	No
Gpt2	4638	2112	0.455369	1	1	No	2526	0.544631	6.46496e-10	2.70479e-07	Yes
Prm2	455629	212541	0.466478	1	1	No	243088	0.533522	0	0	Yes
Aldh2	11245	5308	0.472032	1	1	No	5937	0.527968	1.57433e-09	6.27788e-07	Yes
Tmem132a	315	135	0.428571	0.995281	1	No	180	0.571429	0.0065229	0.804207	No
Nbl1	429	192	0.447552	0.986879	0.995993	No	237	0.552448	0.0167602	1	No
Aebp1	320	138	0.43125	0.994117	1	No	182	0.56875	0.00804688	0.942074	No
Bin1	484	220	0.454545	0.97965	0.989629	No	264	0.545455	0.0252622	1	No
Id3	568	262	0.461268	0.970545	0.981535	No	306	0.538732	0.03555	1	No
Igfbp7	10884	5144	0.47262	1	1	No	5740	0.52738	5.82974e-09	2.15624e-06	Yes
Nrp1	195	76	0.389744	0.99922	1	No	119	0.610256	0.00127141	0.201539	No
Plau	263	110	0.418251	0.996723	1	No	153	0.581749	0.00473566	0.616627	No
Echdc3	365	161	0.441096	0.989426	0.998238	No	204	0.558904	0.0138924	1	No
Maf	489	223	0.456033	0.976746	0.987053	No	266	0.543967	0.0287066	1	No
Ecm2	230	94	0.408696	0.997763	1	No	136	0.591304	0.00336712	0.467023	No
Prrg3	171	65	0.380117	0.999374	1	No	106	0.619883	0.00106464	0.173061	No
Tie1	175	67	0.382857	0.999286	1	No	108	0.617143	0.00120004	0.191413	No
Klhdc8a	229	94	0.41048	0.997301	1	No	135	0.58952	0.00403539	0.544905	No
Aldoc	907	433	0.477398	0.918448	0.935023	No	474	0.522602	0.0920442	1	No
Fads1	6681	3168	0.474181	0.999989	1	No	3513	0.525819	1.2798e-05	0.00317105	Yes
Tfpi	174	67	0.385057	0.9991	1	No	107	0.614943	0.00149997	0.232005	No
Ccdc8	198	79	0.39899	0.998267	1	No	119	0.60101	0.00272204	0.396966	No
Adam23	364	162	0.445055	0.984253	0.993666	No	202	0.554945	0.0203955	1	No
Esam	402	182	0.452736	0.974189	0.984826	No	220	0.547264	0.0324233	1	No
Pcsk5	149	56	0.375839	0.999122	1	No	93	0.624161	0.00152724	0.233393	No
Cd68	189	76	0.402116	0.997217	1	No	113	0.597884	0.00432656	0.572114	No
Arhgdib	335	149	0.444776	0.98114	0.990918	No	186	0.555224	0.0245169	1	No
Azin2	15053	7172	0.47645	1	1	No	7881	0.52355	3.92512e-09	1.49512e-06	Yes
Lynx1	206	85	0.412621	0.995115	1	No	121	0.587379	0.00727292	0.879679	No
Podxl	208	86	0.413462	0.994934	1	No	122	0.586538	0.00751588	0.904778	No
Nrk	232	98	0.422414	0.992523	1	No	134	0.577586	0.0106839	1	No
Klk1b16	256	110	0.429688	0.989715	0.998458	No	146	0.570312	0.0142545	1	No
Tspan15	358	161	0.449721	0.974815	0.985352	No	197	0.550279	0.0320954	1	No
Cd74	612	288	0.470588	0.932659	0.94852	No	324	0.529412	0.0785366	1	No
Clec12a	101	33	0.326733	0.999852	1	No	68	0.673267	0.000320624	0.0601666	No
Nat8f5	155	60	0.387097	0.998153	1	No	95	0.612903	0.00306645	0.432369	No
Thbd	201	83	0.412935	0.994537	1	No	118	0.587065	0.00813183	0.947636	No
Wnt5a	209	87	0.416268	0.993709	1	No	122	0.583732	0.00923359	1	No
Tmem63a	227	96	0.422907	0.991657	1	No	131	0.577093	0.0119083	1	No
Plin5	269	117	0.434944	0.98601	0.995188	No	152	0.565056	0.0189866	1	No
Slc25a22	293	129	0.440273	0.982363	0.991998	No	164	0.559727	0.0234074	1	No
Wbscr25	46102	22671	0.491757	0.999803	1	No	23431	0.508243	0.000203878	0.0400244	Yes
Tspan11	135	51	0.377778	0.99836	1	No	84	0.622222	0.00284141	0.405116	No
Tyrobp	229	98	0.427948	0.987779	0.996829	No	131	0.572052	0.0171169	1	No
Tinagl1	251	109	0.434263	0.984169	0.993617	No	142	0.565737	0.0215935	1	No
Fgfr2	297	132	0.444444	0.975837	0.986242	No	165	0.555556	0.0315769	1	No
Cx3cl1	309	138	0.446602	0.973543	0.984316	No	171	0.553398	0.0342613	1	No
Rims4	254	111	0.437008	0.980907	0.990719	No	143	0.562992	0.0257736	1	No
Unc93b1	588	278	0.472789	0.913253	0.93004	No	310	0.527211	0.100531	1	No
P2ry13	93	31	0.333333	0.999595	1	No	62	0.666667	0.000856382	0.142848	No
Mmrn2	151	60	0.397351	0.995507	1	No	91	0.602649	0.00717982	0.872553	No
Tcaf1	207	88	0.425121	0.98705	0.99613	No	119	0.574879	0.0184002	1	No
Ms4a7	86	28	0.325581	0.999634	1	No	58	0.674419	0.000802782	0.134788	No
Psmb8	144	57	0.395833	0.995228	1	No	87	0.604167	0.00768526	0.912258	No
Eva1b	254	112	0.440945	0.974226	0.984829	No	142	0.559055	0.034303	1	No
Folr2	260	115	0.442308	0.972836	0.983744	No	145	0.557692	0.0359465	1	No
Sardh	418	194	0.464115	0.935323	0.951091	No	224	0.535885	0.07799	1	No
Nudt22	446	208	0.466368	0.928976	0.945051	No	238	0.533632	0.0848114	1	No
Zcchc24	582	276	0.474227	0.900623	0.918017	No	306	0.525773	0.11465	1	No
Prm1	415154	206337	0.497013	0.999941	1	No	208817	0.502987	5.96765e-05	0.0130171	Yes
Dnah2os	73	22	0.30137	0.999814	1	No	51	0.69863	0.000457137	0.0815846	No
Arhgef19	75	23	0.306667	0.999775	1	No	52	0.693333	0.000539758	0.0950011	No
Ighm	85	28	0.329412	0.999492	1	No	57	0.670588	0.00109745	0.177267	No
Cyp4f14	107	39	0.364486	0.998235	1	No	68	0.635514	0.00325888	0.454481	No
Klhl14	78	25	0.320513	0.999549	1	No	53	0.679487	0.00101557	0.167215	No
Rhoj	248	110	0.443548	0.967334	0.979354	No	138	0.556452	0.0431157	1	No
Col4a1	1682	827	0.491677	0.760244	0.788072	No	855	0.508323	0.255166	1	No
Rcn1	365	169	0.463014	0.928672	0.94481	No	196	0.536986	0.0867306	1	No
Pqlc3	78	26	0.333333	0.998984	1	No	52	0.666667	0.00216744	0.3216	No
Idh2	324	149	0.459877	0.933255	0.949092	No	175	0.540123	0.0823829	1	No
Plpp3	1112	543	0.488309	0.790931	0.817631	No	569	0.511691	0.226725	1	No
Cyp2j6	89	32	0.359551	0.997228	1	No	57	0.640449	0.00527345	0.6763	No
Gstt1	221	98	0.443439	0.959968	0.972567	No	123	0.556561	0.0531127	1	No
Msmo1	1579	777	0.492084	0.743537	0.777828	No	802	0.507916	0.272936	1	No
Abca1	2397	1186	0.494785	0.702305	0.74254	No	1211	0.505215	0.311999	1	No
Hbb-bt	50	13	0.26	0.999847	1	No	37	0.74	0.000468111	0.082963	No
Alb	60	18	0.3	0.999467	1	No	42	0.7	0.00133522	0.210346	No
Pdgfrl	78	27	0.346154	0.997833	1	No	51	0.653846	0.00438586	0.574007	No
Twist1	78	27	0.346154	0.997833	1	No	51	0.653846	0.00438586	0.574007	No
Chrd	158	67	0.424051	0.976815	0.987088	No	91	0.575949	0.0334713	1	No
Acvrl1	254	115	0.452756	0.941722	0.955332	No	139	0.547244	0.0744173	1	No
Serpinb1a	272	124	0.455882	0.935297	0.951091	No	148	0.544118	0.0815105	1	No
Rhbg	320	148	0.4625	0.918927	0.935442	No	172	0.5375	0.0992291	1	No
Smo	320	148	0.4625	0.918927	0.935442	No	172	0.5375	0.0992291	1	No
Eln	528	252	0.477273	0.861706	0.88505	No	276	0.522727	0.158426	1	No
Lefty1	71	24	0.338028	0.997967	1	No	47	0.661972	0.00427727	0.570496	No
Ctla2a	77	27	0.350649	0.997065	1	No	50	0.649351	0.00583636	0.741044	No
Lyn	87	32	0.367816	0.995163	1	No	55	0.632184	0.00891378	1	No
Icam1	185	81	0.437838	0.961319	0.973865	No	104	0.562162	0.0527611	1	No
Cav1	191	84	0.439791	0.958904	0.971595	No	107	0.560209	0.0555879	1	No
Esyt1	413	195	0.472155	0.88121	0.899776	No	218	0.527845	0.139496	1	No
Tril	82	30	0.365854	0.994681	1	No	52	0.634146	0.00991346	1	No
P2ry14	100	39	0.39	0.989511	0.998287	No	61	0.61	0.0176001	1	No
Trps1	130	54	0.415385	0.978372	0.988482	No	76	0.584615	0.0325432	1	No
Irs1	164	71	0.432927	0.963915	0.976352	No	93	0.567073	0.0503744	1	No
Tgfbr2	192	85	0.442708	0.951658	0.964815	No	107	0.557292	0.0647095	1	No
Fndc10	316	147	0.46519	0.902181	0.919571	No	169	0.53481	0.118709	1	No
Mocs1	440	209	0.475	0.863575	0.886904	No	231	0.525	0.158381	1	No
Ctsz	550	264	0.48	0.836634	0.860662	No	286	0.52	0.185282	1	No
Osr1	61	20	0.327869	0.997778	1	No	41	0.672131	0.00492672	0.637199	No
Abcb1a	173	76	0.439306	0.952943	0.965941	No	97	0.560694	0.0640631	1	No
Cebpb	181	80	0.441989	0.949134	0.962465	No	101	0.558011	0.0684525	1	No
Tns2	239	109	0.456067	0.922714	0.939161	No	130	0.543933	0.0978336	1	No
Ctsc	325	152	0.467692	0.888861	0.907122	No	173	0.532308	0.133615	1	No
Id1	331	155	0.468278	0.886739	0.904991	No	176	0.531722	0.135806	1	No
Psme1	1725	852	0.493913	0.701833	0.742069	No	873	0.506087	0.315072	1	No
Evc	58	19	0.327586	0.997323	1	No	39	0.672414	0.00596407	0.746123	No
Emp1	74	27	0.364865	0.99296	1	No	47	0.635135	0.0132584	1	No
Clec4n	100	40	0.4	0.9824	0.991998	No	60	0.6	0.028444	1	No
A530020G20Rik	108	44	0.407407	0.978596	0.988672	No	64	0.592593	0.0335052	1	No
Mr1	150	65	0.433333	0.956964	0.9697	No	85	0.566667	0.0602646	1	No
Hoxd10	164	72	0.439024	0.949626	0.962859	No	92	0.560976	0.0688308	1	No
Slc25a34	164	72	0.439024	0.949626	0.962859	No	92	0.560976	0.0688308	1	No
Hoxd9	170	75	0.441176	0.946507	0.959836	No	95	0.558824	0.0724155	1	No
Aoc3	318	149	0.468553	0.88055	0.8992	No	169	0.531447	0.143324	1	No
Nqo1	320	150	0.46875	0.879813	0.898481	No	170	0.53125	0.14408	1	No
Smpdl3b	328	154	0.469512	0.876901	0.895572	No	174	0.530488	0.14706	1	No
Mmp23	83	32	0.385542	0.986233	0.995377	No	51	0.614458	0.0237624	1	No
Fmo1	121	51	0.421488	0.965703	0.97788	No	70	0.578512	0.0506838	1	No
Efemp1	127	54	0.425197	0.962235	0.974692	No	73	0.574803	0.0549248	1	No
Ddr2	221	101	0.457014	0.910809	0.927687	No	120	0.542986	0.112944	1	No
Lamb1	525	253	0.481905	0.808624	0.835395	No	272	0.518095	0.21607	1	No
Angptl7	32	7	0.21875	0.999732	1	No	25	0.78125	0.0010512	0.171972	No
Serpinb6b	36	9	0.25	0.999403	1	No	27	0.75	0.00196659	0.295231	No
Cav2	48	15	0.3125	0.997242	1	No	33	0.6875	0.00664164	0.81491	No
Hoxc6	50	16	0.32	0.9967	1	No	34	0.68	0.00767334	0.912258	No
Pir	64	23	0.359375	0.991571	1	No	41	0.640625	0.0163829	1	No
Pter	70	26	0.371429	0.988769	0.997756	No	44	0.628571	0.0206957	1	No
Lcp1	214	98	0.457944	0.903055	0.920429	No	116	0.542056	0.122566	1	No
Csf1	358	170	0.47486	0.842355	0.866483	No	188	0.52514	0.184476	1	No
Tshz2	794	388	0.488665	0.749923	0.777828	No	406	0.511335	0.273166	1	No
Ptms	2858	1420	0.496851	0.638853	0.682837	No	1438	0.503149	0.375248	1	No
Fmo2	45	14	0.311111	0.996696	1	No	31	0.688889	0.00804718	0.942074	No
Igtp	47	15	0.319149	0.996029	1	No	32	0.680851	0.00931192	1	No
Clec14a	59	21	0.355932	0.990831	0.999511	No	38	0.644068	0.0181716	1	No
Chrna4	151	67	0.443709	0.928641	0.94481	No	84	0.556291	0.096363	1	No
Capn1	315	149	0.473016	0.844754	0.868888	No	166	0.526984	0.183674	1	No
Sdc1	461	222	0.481562	0.799068	0.825859	No	239	0.518438	0.228095	1	No
Amy1	1047	515	0.491882	0.710982	0.751173	No	532	0.508118	0.310495	1	No
Serpinf2	56	20	0.357143	0.988879	0.997831	No	36	0.642857	0.0220233	1	No
Acss3	76	30	0.394737	0.974774	0.985346	No	46	0.605263	0.042323	1	No
Gng11	104	44	0.423077	0.952478	0.965505	No	60	0.576923	0.0704781	1	No
Wls	150	67	0.446667	0.917547	0.934174	No	83	0.553333	0.110272	1	No
Notch3	322	153	0.475155	0.828269	0.852403	No	169	0.524845	0.201619	1	No
Grhpr	610	297	0.486885	0.754356	0.782229	No	313	0.513115	0.271833	1	No
D630033O11Rik	33	9	0.272727	0.997724	1	No	24	0.727273	0.00676549	0.826135	No
Maob	85	35	0.411765	0.958973	0.971629	No	50	0.588235	0.0641982	1	No
Cfh	103	44	0.427184	0.942766	0.956321	No	59	0.572816	0.0837222	1	No
Tbx3	109	47	0.431193	0.937498	0.951326	No	62	0.568807	0.0898355	1	No
Fermt3	127	56	0.440945	0.9223	0.938773	No	71	0.559055	0.106983	1	No
Xdh	245	115	0.469388	0.846661	0.87072	No	130	0.530612	0.185563	1	No
Cyba	251	118	0.47012	0.843732	0.867868	No	133	0.52988	0.188454	1	No
Sct	279	132	0.473118	0.830936	0.855085	No	147	0.526882	0.200992	1	No
Rgl3	331	158	0.477341	0.810405	0.83711	No	173	0.522659	0.220819	1	No
Oaf	415	200	0.481928	0.783875	0.810758	No	215	0.518072	0.245991	1	No
Gstk1	535	260	0.485981	0.755432	0.783316	No	275	0.514019	0.272519	1	No
4930527E20Rik	581	283	0.487091	0.746571	0.777828	No	298	0.512909	0.2807	1	No
Hdac7	603	294	0.487562	0.742644	0.777828	No	309	0.512438	0.284315	1	No
Cnn3	671	328	0.488823	0.731589	0.771774	No	343	0.511177	0.294455	1	No
Ifi47	38	12	0.315789	0.993074	1	No	26	0.684211	0.0167762	1	No
Cela3b	56	21	0.375	0.977977	0.988225	No	35	0.625	0.0407134	1	No
Bmp4	84	35	0.416667	0.949432	0.962733	No	49	0.583333	0.0778282	1	No
Armcx3	90	38	0.422222	0.943328	0.956856	No	52	0.577778	0.0851212	1	No
Ugt3a2	92	39	0.423913	0.941315	0.954954	No	53	0.576087	0.0874919	1	No
Spi1	102	44	0.431373	0.931451	0.947326	No	58	0.568627	0.0988949	1	No
Tmem238	104	45	0.432692	0.929522	0.945499	No	59	0.567308	0.101087	1	No
Cd209f	122	54	0.442623	0.912897	0.929712	No	68	0.557377	0.119544	1	No
Gadd45a	124	55	0.443548	0.911134	0.927984	No	69	0.556452	0.121461	1	No
Fmo5	142	64	0.450704	0.896021	0.913493	No	78	0.549296	0.137625	1	No
Mia	196	91	0.464286	0.858026	0.881302	No	105	0.535714	0.17657	1	No
Rundc3a	4412	2199	0.498413	0.58933	0.633012	No	2213	0.501587	0.422418	1	No
Myct1	19	3	0.157895	0.999636	1	No	16	0.842105	0.00221252	0.326392	No
Orm1	23	5	0.217391	0.9987	1	No	18	0.782609	0.00531101	0.677712	No
Adgrl4	33	10	0.30303	0.993235	1	No	23	0.69697	0.017541	1	No
Nfatc4	45	16	0.355556	0.982151	0.991868	No	29	0.644444	0.0362271	1	No
Fam13a	53	20	0.377358	0.973281	0.984158	No	33	0.622642	0.0491853	1	No
Emcn	79	33	0.417722	0.94267	0.956259	No	46	0.582278	0.0883053	1	No
Plin1	105	46	0.438095	0.914218	0.930989	No	59	0.561905	0.120716	1	No
Dcxr	171	79	0.461988	0.857843	0.881147	No	92	0.538012	0.179417	1	No
Tnfsf12	217	102	0.470046	0.829031	0.853156	No	115	0.529954	0.207678	1	No
Cdc42ep1	269	128	0.475836	0.803315	0.830187	No	141	0.524164	0.232223	1	No
Ghdc	339	163	0.480826	0.776461	0.803358	No	176	0.519174	0.257311	1	No
Snhg11	429	208	0.484848	0.750434	0.77822	No	221	0.515152	0.281197	1	No
Nat8	605	296	0.489256	0.715365	0.755603	No	309	0.510744	0.312839	1	No
Ly6g6e	18	3	0.166667	0.999344	1	No	15	0.833333	0.00376892	0.519928	No
Hba-a1	20	4	0.2	0.998712	1	No	16	0.8	0.00590897	0.742871	No
Rtp4	28	8	0.285714	0.99373	1	No	20	0.714286	0.0178491	1	No
Tmem158	38	13	0.342105	0.983224	0.992699	No	25	0.657895	0.0364757	1	No
Hoxc10	42	15	0.357143	0.978221	0.988436	No	27	0.642857	0.0442148	1	No
Lpcat2	50	19	0.38	0.967546	0.979532	No	31	0.62	0.0594602	1	No
Ptn	52	20	0.384615	0.964803	0.977045	No	32	0.615385	0.0631735	1	No
Pde3a	62	25	0.403226	0.951023	0.964241	No	37	0.596774	0.0809407	1	No
Asgr1	78	33	0.423077	0.929731	0.945646	No	45	0.576923	0.106341	1	No
Hamp2	94	41	0.43617	0.910167	0.927118	No	53	0.56383	0.128221	1	No
Sh3bgr	100	44	0.44	0.903326	0.920671	No	56	0.56	0.135627	1	No
Stc2	104	46	0.442308	0.898913	0.916375	No	58	0.557692	0.140345	1	No
Kcnj8	110	49	0.445455	0.892512	0.910082	No	61	0.554545	0.147117	1	No
Rpl10-ps3	162	75	0.462963	0.846466	0.870552	No	87	0.537037	0.19376	1	No
G0s2	184	86	0.467391	0.831053	0.855173	No	98	0.532609	0.20874	1	No
Kdelr3	226	107	0.473451	0.806389	0.833239	No	119	0.526549	0.232212	1	No
Myh11	1588	788	0.496222	0.627867	0.672152	No	800	0.503778	0.391265	1	No
Rgs7bp	25	7	0.28	0.992683	1	No	18	0.72	0.0216426	1	No
Ednrb	35	12	0.342857	0.97952	0.989534	No	23	0.657143	0.0447655	1	No
Ptgs1	37	13	0.351351	0.976484	0.986825	No	24	0.648649	0.0494359	1	No
Lrrc38	39	14	0.358974	0.973374	0.984217	No	25	0.641026	0.0540645	1	No
Apol6	41	15	0.365854	0.970208	0.981229	No	26	0.634146	0.0586376	1	No
Tap2	63	26	0.412698	0.935041	0.950874	No	37	0.587302	0.103684	1	No
Fuom	67	28	0.41791	0.928964	0.945051	No	39	0.58209	0.110774	1	No
Nynrin	85	37	0.435294	0.90362	0.920937	No	48	0.564706	0.139	1	No
Sema3g	89	39	0.438202	0.898442	0.915927	No	50	0.561798	0.144548	1	No
Rnf122	101	45	0.445545	0.88385	0.902405	No	56	0.554455	0.159864	1	No
Masp1	171	80	0.467836	0.820583	0.845117	No	91	0.532164	0.222266	1	No
Trim56	209	99	0.473684	0.796717	0.823521	No	110	0.526316	0.244604	1	No
Clec3b	243	116	0.477366	0.779258	0.806013	No	127	0.522634	0.260641	1	No
Slc9a3r2	245	117	0.477551	0.778323	0.805195	No	128	0.522449	0.261494	1	No
Eng	263	126	0.479087	0.770303	0.798231	No	137	0.520913	0.268781	1	No
Grn	2989	1489	0.49816	0.586864	0.630558	No	1500	0.50184	0.427436	1	No
Gimap5	16	3	0.1875	0.99791	1	No	13	0.8125	0.0106354	1	No
Slitrk5	28	9	0.321429	0.982151	0.991868	No	19	0.678571	0.0435793	1	No
Ifi204	40	15	0.375	0.959655	0.972285	No	25	0.625	0.07693	1	No
C1qtnf1	44	17	0.386364	0.951929	0.964984	No	27	0.613636	0.0870856	1	No
Avpr1a	48	19	0.395833	0.944299	0.957806	No	29	0.604167	0.0967063	1	No
BC046401	56	23	0.410714	0.929552	0.945499	No	33	0.589286	0.114403	1	No
Ifit3	62	26	0.419355	0.919059	0.935543	No	36	0.580645	0.126427	1	No
Ncf1	70	30	0.428571	0.905892	0.923185	No	40	0.571429	0.140989	1	No
Zfp566	74	32	0.432432	0.899661	0.917103	No	42	0.567568	0.147707	1	No
Slc47a1	78	34	0.435897	0.893659	0.911185	No	44	0.564103	0.154084	1	No
Gnmt	114	52	0.45614	0.848561	0.87261	No	62	0.54386	0.199687	1	No
Doc2b	144	67	0.465278	0.820318	0.844917	No	77	0.534722	0.226686	1	No
Spink4	158	74	0.468354	0.809213	0.83591	No	84	0.531646	0.237053	1	No
Syde1	206	98	0.475728	0.778244	0.805143	No	108	0.524272	0.265361	1	No
Slc16a13	214	102	0.476636	0.773919	0.800847	No	112	0.523364	0.269252	1	No
Slc16a3	376	183	0.486702	0.714709	0.754939	No	193	0.513298	0.321303	1	No
Ckb	414	202	0.487923	0.705589	0.745956	No	212	0.512077	0.329153	1	No
Cd300a	23	7	0.304348	0.982655	0.992161	No	16	0.695652	0.0465698	1	No
Myoz1	23	7	0.304348	0.982655	0.992161	No	16	0.695652	0.0465698	1	No
Gm10570	25	8	0.32	0.978357	0.988482	No	17	0.68	0.0538761	1	No
Kctd12b	25	8	0.32	0.978357	0.988482	No	17	0.68	0.0538761	1	No
Lgi3	27	9	0.333333	0.973881	0.98455	No	18	0.666667	0.0610391	1	No
Mboat1	27	9	0.333333	0.973881	0.98455	No	18	0.666667	0.0610391	1	No
Zfp750	27	9	0.333333	0.973881	0.98455	No	18	0.666667	0.0610391	1	No
Gm13594	39	15	0.384615	0.945935	0.959327	No	24	0.615385	0.0997954	1	No
Bche	51	21	0.411765	0.91961	0.93607	No	30	0.588235	0.131219	1	No
Myo1f	55	23	0.418182	0.911499	0.928322	No	32	0.581818	0.140305	1	No
Gm13184	65	28	0.430769	0.89273	0.910271	No	37	0.569231	0.160542	1	No
Anpep	69	30	0.434783	0.8858	0.904297	No	39	0.565217	0.167779	1	No
Ms4a6d	71	31	0.43662	0.882451	0.90101	No	40	0.56338	0.171235	1	No
Phlda1	77	34	0.441558	0.872848	0.893664	No	43	0.558442	0.181016	1	No
Acan	83	37	0.445783	0.863866	0.887137	No	46	0.554217	0.19	1	No
Calcrl	83	37	0.445783	0.863866	0.887137	No	46	0.554217	0.19	1	No
Heyl	143	67	0.468531	0.798448	0.825249	No	76	0.531469	0.25182	1	No
Rflnb	171	81	0.473684	0.777734	0.804645	No	90	0.526316	0.270406	1	No
Mal	175	83	0.474286	0.775107	0.801987	No	92	0.525714	0.272736	1	No
St3gal1	245	118	0.481633	0.738506	0.777828	No	127	0.518367	0.304685	1	No
Pdgfra	667	329	0.493253	0.650681	0.695026	No	338	0.506747	0.378385	1	No
Wnt6	1505	748	0.49701	0.601703	0.645679	No	757	0.50299	0.418315	1	No
Dpt	16	4	0.25	0.989365	0.998212	No	12	0.75	0.0384064	1	No
Gkn3	16	4	0.25	0.989365	0.998212	No	12	0.75	0.0384064	1	No
Insl3	18	5	0.277778	0.984558	0.993831	No	13	0.722222	0.0481262	1	No
Sds	20	6	0.3	0.979305	0.989353	No	14	0.7	0.0576591	1	No
Akr1c20	26	9	0.346154	0.962241	0.974692	No	17	0.653846	0.0843188	1	No
Heph	28	10	0.357143	0.956421	0.969185	No	18	0.642857	0.0924667	1	No
Slfn2	28	10	0.357143	0.956421	0.969185	No	18	0.642857	0.0924667	1	No
Icam2	32	12	0.375	0.944908	0.958389	No	20	0.625	0.107664	1	No
Gm48933	38	15	0.394737	0.928347	0.944548	No	23	0.605263	0.127938	1	No
Gbp4	40	16	0.4	0.92307	0.939454	No	24	0.6	0.134094	1	No
Gm44930	40	16	0.4	0.92307	0.939454	No	24	0.6	0.134094	1	No
Wscd1	42	17	0.404762	0.917925	0.934525	No	25	0.595238	0.139978	1	No
Dusp8	46	19	0.413043	0.908038	0.925338	No	27	0.586957	0.150998	1	No
Ap1s3	60	26	0.433333	0.87747	0.896121	No	34	0.566667	0.183147	1	No
Dnase1l1	68	30	0.441176	0.862505	0.885837	No	38	0.558824	0.198062	1	No
Hvcn1	74	33	0.445946	0.852293	0.876254	No	41	0.554054	0.207993	1	No
S1pr1	96	44	0.458333	0.820801	0.845311	No	52	0.541667	0.237576	1	No
H2-T23	102	47	0.460784	0.813528	0.838192	No	55	0.539216	0.244217	1	No
Serpina3n	122	57	0.467213	0.792357	0.819075	No	65	0.532787	0.263208	1	No
Gm41276	194	93	0.479381	0.74086	0.777828	No	101	0.520619	0.30769	1	No
Loxl2	264	128	0.484848	0.710139	0.75031	No	136	0.515152	0.33334	1	No
Ptges	294	143	0.486395	0.700133	0.740384	No	151	0.513605	0.341581	1	No
Rhbdf1	426	209	0.49061	0.668575	0.711875	No	217	0.50939	0.36727	1	No
Cyp27a1	466	229	0.491416	0.661608	0.704725	No	237	0.508584	0.372887	1	No
Myh9	574	283	0.493031	0.646395	0.690607	No	291	0.506969	0.385092	1	No
Tmem35a	1568	780	0.497449	0.589894	0.633593	No	788	0.502551	0.429845	1	No
B3gnt7	11	2	0.181818	0.994141	1	No	9	0.818182	0.0327148	1	No
Mdfi	11	2	0.181818	0.994141	1	No	9	0.818182	0.0327148	1	No
Gm48161	13	3	0.230769	0.98877	0.997756	No	10	0.769231	0.0461426	1	No
Fcgr1	15	4	0.266667	0.982422	0.991998	No	11	0.733333	0.0592346	1	No
Depp1	17	5	0.294118	0.975479	0.985916	No	12	0.705882	0.0717316	1	No
Gm15912	17	5	0.294118	0.975479	0.985916	No	12	0.705882	0.0717316	1	No
Gm807	17	5	0.294118	0.975479	0.985916	No	12	0.705882	0.0717316	1	No
Arhgap25	19	6	0.315789	0.968216	0.97979	No	13	0.684211	0.0835342	1	No
Slc51b	21	7	0.333333	0.960823	0.973398	No	14	0.666667	0.0946236	1	No
Gm15551	23	8	0.347826	0.95343	0.96633	No	15	0.652174	0.10502	1	No
Pgm5	23	8	0.347826	0.95343	0.96633	No	15	0.652174	0.10502	1	No
Tmem220	23	8	0.347826	0.95343	0.96633	No	15	0.652174	0.10502	1	No
Sprn	25	9	0.36	0.946124	0.959483	No	16	0.64	0.114761	1	No
Zfp108	27	10	0.37037	0.938961	0.952739	No	17	0.62963	0.123894	1	No
Gm11613	39	16	0.410256	0.900205	0.917624	No	23	0.589744	0.168392	1	No
Bmf	49	21	0.428571	0.873565	0.893664	No	28	0.571429	0.195801	1	No
Trpv4	49	21	0.428571	0.873565	0.893664	No	28	0.571429	0.195801	1	No
Ahsg	57	25	0.438596	0.855378	0.878773	No	32	0.561404	0.213521	1	No
Cybb	59	26	0.440678	0.851202	0.875229	No	33	0.559322	0.217496	1	No
Cd4	61	27	0.442623	0.847161	0.871202	No	34	0.557377	0.221313	1	No
Prxl2b	77	35	0.454545	0.818984	0.843658	No	42	0.545455	0.247191	1	No
Scn1b	77	35	0.454545	0.818984	0.843658	No	42	0.545455	0.247191	1	No
Cyp4v3	79	36	0.455696	0.815906	0.840549	No	43	0.544304	0.249948	1	No
2900052N01Rik	99	46	0.464646	0.789238	0.815942	No	53	0.535354	0.273357	1	No
Ggta1	113	53	0.469027	0.774073	0.800977	No	60	0.530973	0.286328	1	No
Rbms3	129	61	0.472868	0.759323	0.787263	No	68	0.527132	0.298742	1	No
Cmtm7	295	144	0.488136	0.679276	0.722909	No	151	0.511864	0.363452	1	No
Sept8	461	227	0.492408	0.645254	0.689414	No	234	0.507592	0.389969	1	No
Tnfrsf13b	8	1	0.125	0.996094	1	No	7	0.875	0.0351562	1	No
Gata5	10	2	0.2	0.989258	0.998177	No	8	0.8	0.0546875	1	No
Sowaha	16	5	0.3125	0.961594	0.974108	No	11	0.6875	0.105057	1	No
Mgat3	18	6	0.333333	0.951874	0.964963	No	12	0.666667	0.118942	1	No
Plek	18	6	0.333333	0.951874	0.964963	No	12	0.666667	0.118942	1	No
Evi2a	26	10	0.384615	0.915681	0.932445	No	16	0.615385	0.16347	1	No
Cfb	34	14	0.411765	0.885259	0.903778	No	20	0.588235	0.195764	1	No
Gpr183	44	19	0.431818	0.854392	0.878347	No	25	0.568182	0.22569	1	No
Akr1c14	50	22	0.44	0.838882	0.862943	No	28	0.56	0.239944	1	No
Bpifb1	56	25	0.446429	0.825159	0.849736	No	31	0.553571	0.252202	1	No
Itga5	58	26	0.448276	0.820928	0.845411	No	32	0.551724	0.255921	1	No
Ace2	64	29	0.453125	0.809134	0.835879	No	35	0.546875	0.266154	1	No
Rem1	68	31	0.455882	0.801938	0.828794	No	37	0.544118	0.272306	1	No
Nod1	78	36	0.461538	0.785896	0.812788	No	42	0.538462	0.285793	1	No
Fli1	90	42	0.466667	0.769604	0.797536	No	48	0.533333	0.299206	1	No
Mgl2	94	44	0.468085	0.764754	0.792569	No	50	0.531915	0.303148	1	No
Mmp2	100	47	0.47	0.757941	0.785859	No	53	0.53	0.30865	1	No
H2-T22	112	53	0.473214	0.745743	0.777828	No	59	0.526786	0.3184	1	No
Bace2	114	54	0.473684	0.743873	0.777828	No	60	0.526316	0.319885	1	No
Slco2b1	116	55	0.474138	0.742043	0.777828	No	61	0.525862	0.321334	1	No
Steap3	116	55	0.474138	0.742043	0.777828	No	61	0.525862	0.321334	1	No
Ggt5	140	67	0.478571	0.722866	0.763323	No	73	0.521429	0.336378	1	No
Hnmt	166	80	0.481928	0.706473	0.746862	No	86	0.518072	0.349042	1	No
Smarcd3	532	263	0.494361	0.619225	0.663588	No	269	0.505639	0.414204	1	No
Ccl12	7	1	0.142857	0.992188	1	No	6	0.857143	0.0625	1	No
Gm50350	7	1	0.142857	0.992188	1	No	6	0.857143	0.0625	1	No
Pcdhb18	7	1	0.142857	0.992188	1	No	6	0.857143	0.0625	1	No
Rpl36-ps4	7	1	0.142857	0.992188	1	No	6	0.857143	0.0625	1	No
Fam167b	9	2	0.222222	0.980469	0.990313	No	7	0.777778	0.0898437	1	No
Fcna	9	2	0.222222	0.980469	0.990313	No	7	0.777778	0.0898437	1	No
Gc	9	2	0.222222	0.980469	0.990313	No	7	0.777778	0.0898437	1	No
Sim1	9	2	0.222222	0.980469	0.990313	No	7	0.777778	0.0898437	1	No
A830052D11Rik	11	3	0.272727	0.967285	0.979339	No	8	0.727273	0.113281	1	No
Ephx3	11	3	0.272727	0.967285	0.979339	No	8	0.727273	0.113281	1	No
Krt222	11	3	0.272727	0.967285	0.979339	No	8	0.727273	0.113281	1	No
Ifitm10	13	4	0.307692	0.953857	0.966693	No	9	0.692308	0.133423	1	No
Krt20	13	4	0.307692	0.953857	0.966693	No	9	0.692308	0.133423	1	No
Gbp9	15	5	0.333333	0.940765	0.954431	No	10	0.666667	0.150879	1	No
Lif	15	5	0.333333	0.940765	0.954431	No	10	0.666667	0.150879	1	No
Rhox2c	15	5	0.333333	0.940765	0.954431	No	10	0.666667	0.150879	1	No
Tmem252	15	5	0.333333	0.940765	0.954431	No	10	0.666667	0.150879	1	No
Dmgdh	17	6	0.352941	0.928268	0.944503	No	11	0.647059	0.166153	1	No
Eci3	17	6	0.352941	0.928268	0.944503	No	11	0.647059	0.166153	1	No
Tlr1	17	6	0.352941	0.928268	0.944503	No	11	0.647059	0.166153	1	No
Clca3a2	19	7	0.368421	0.916466	0.933107	No	12	0.631579	0.179642	1	No
Klk8	19	7	0.368421	0.916466	0.933107	No	12	0.631579	0.179642	1	No
Nostrin	19	7	0.368421	0.916466	0.933107	No	12	0.631579	0.179642	1	No
Rhox2g	19	7	0.368421	0.916466	0.933107	No	12	0.631579	0.179642	1	No
Gm6787	21	8	0.380952	0.905376	0.922693	No	13	0.619048	0.191655	1	No
Neurl3	25	10	0.4	0.885239	0.903778	No	15	0.6	0.212178	1	No
Gpr182	29	12	0.413793	0.867535	0.890609	No	17	0.586207	0.229129	1	No
Olfr558	29	12	0.413793	0.867535	0.890609	No	17	0.586207	0.229129	1	No
Pcdh18	33	14	0.424242	0.851897	0.875878	No	19	0.575758	0.243425	1	No
Tcim	33	14	0.424242	0.851897	0.875878	No	19	0.575758	0.243425	1	No
Gm11646	39	17	0.435897	0.831608	0.855713	No	22	0.564103	0.261199	1	No
Lbhd2	41	18	0.439024	0.825556	0.850113	No	23	0.560976	0.266355	1	No
Nol3	43	19	0.44186	0.819811	0.844479	No	24	0.55814	0.271192	1	No
Fut4	45	20	0.444444	0.814351	0.838978	No	25	0.555556	0.275742	1	No
Igfbp5	45	20	0.444444	0.814351	0.838978	No	25	0.555556	0.275742	1	No
Abcc6	47	21	0.446809	0.809153	0.835879	No	26	0.553191	0.280032	1	No
Wfdc17	53	24	0.45283	0.794949	0.821723	No	29	0.54717	0.291566	1	No
Ins2	55	25	0.454545	0.790623	0.817343	No	30	0.545455	0.295027	1	No
Gal3st2	65	30	0.461538	0.77149	0.799253	No	35	0.538462	0.310072	1	No
Map2k6	65	30	0.461538	0.77149	0.799253	No	35	0.538462	0.310072	1	No
Gna15	85	40	0.470588	0.742287	0.777828	No	45	0.529412	0.332323	1	No
D430019H16Rik	99	47	0.474747	0.726643	0.766876	No	52	0.525253	0.343943	1	No
Ly86	113	54	0.477876	0.713672	0.753958	No	59	0.522124	0.353441	1	No
Fcrls	133	64	0.481203	0.698477	0.738717	No	69	0.518797	0.364427	1	No
Chst14	139	67	0.482014	0.694513	0.734971	No	72	0.517986	0.36727	1	No
Mustn1	139	67	0.482014	0.694513	0.734971	No	72	0.517986	0.36727	1	No
Abi3bp	147	71	0.482993	0.689579	0.729833	No	76	0.517007	0.370796	1	No
Cxcl14	163	79	0.484663	0.680739	0.724411	No	84	0.515337	0.37708	1	No
Car4	203	99	0.487685	0.663113	0.706302	No	104	0.512315	0.389494	1	No
C3	209	102	0.488038	0.660889	0.704121	No	107	0.511962	0.39105	1	No
Ednra	213	104	0.488263	0.659456	0.702621	No	109	0.511737	0.392052	1	No
Lbh	271	133	0.490775	0.642211	0.686295	No	138	0.509225	0.404037	1	No
Slco1a4	271	133	0.490775	0.642211	0.686295	No	138	0.509225	0.404037	1	No
Cacng1	6	1	0.166667	0.984375	0.993682	No	5	0.833333	0.109375	1	No
Gm20463	6	1	0.166667	0.984375	0.993682	No	5	0.833333	0.109375	1	No
Msc	6	1	0.166667	0.984375	0.993682	No	5	0.833333	0.109375	1	No
Gabrp	8	2	0.25	0.964844	0.977045	No	6	0.75	0.144531	1	No
Gm12043	8	2	0.25	0.964844	0.977045	No	6	0.75	0.144531	1	No
Gm5096	8	2	0.25	0.964844	0.977045	No	6	0.75	0.144531	1	No
Gm9902	8	2	0.25	0.964844	0.977045	No	6	0.75	0.144531	1	No
Rgs18	8	2	0.25	0.964844	0.977045	No	6	0.75	0.144531	1	No
Tlr6	8	2	0.25	0.964844	0.977045	No	6	0.75	0.144531	1	No
Dbx2	10	3	0.3	0.945312	0.95873	No	7	0.7	0.171875	1	No
Gm16118	10	3	0.3	0.945312	0.95873	No	7	0.7	0.171875	1	No
Nr2f1	12	4	0.333333	0.927002	0.943318	No	8	0.666667	0.193848	1	No
Serpina3f	12	4	0.333333	0.927002	0.943318	No	8	0.666667	0.193848	1	No
Tnni2	12	4	0.333333	0.927002	0.943318	No	8	0.666667	0.193848	1	No
E130111B04Rik	14	5	0.357143	0.910217	0.927118	No	9	0.642857	0.211975	1	No
Gimap8	14	5	0.357143	0.910217	0.927118	No	9	0.642857	0.211975	1	No
Gm14703	16	6	0.375	0.894943	0.912428	No	10	0.625	0.227249	1	No
Kcnh5	16	6	0.375	0.894943	0.912428	No	10	0.625	0.227249	1	No
Gdf10	18	7	0.388889	0.881058	0.899653	No	11	0.611111	0.240341	1	No
Igfbp1	18	7	0.388889	0.881058	0.899653	No	11	0.611111	0.240341	1	No
Rgn	20	8	0.4	0.868412	0.891444	No	12	0.6	0.251722	1	No
Ttr	20	8	0.4	0.868412	0.891444	No	12	0.6	0.251722	1	No
Gprin1	22	9	0.409091	0.856861	0.88017	No	13	0.590909	0.261734	1	No
Cd300c2	24	10	0.416667	0.846272	0.870384	No	14	0.583333	0.270628	1	No
Fam111a	24	10	0.416667	0.846272	0.870384	No	14	0.583333	0.270628	1	No
Dgkk	26	11	0.423077	0.83653	0.860587	No	15	0.576923	0.278599	1	No
Gm31812	26	11	0.423077	0.83653	0.860587	No	15	0.576923	0.278599	1	No
Hspb8	26	11	0.423077	0.83653	0.860587	No	15	0.576923	0.278599	1	No
Tbxa2r	26	11	0.423077	0.83653	0.860587	No	15	0.576923	0.278599	1	No
A930015D03Rik	28	12	0.428571	0.827536	0.852026	No	16	0.571429	0.285794	1	No
Cxxc4	28	12	0.428571	0.827536	0.852026	No	16	0.571429	0.285794	1	No
D830044D21Rik	28	12	0.428571	0.827536	0.852026	No	16	0.571429	0.285794	1	No
Gm43574	28	12	0.428571	0.827536	0.852026	No	16	0.571429	0.285794	1	No
Pdk4	34	15	0.441176	0.804236	0.831107	No	19	0.558824	0.303796	1	No
Cnih3	36	16	0.444444	0.797484	0.824283	No	20	0.555556	0.30886	1	No
Xpnpep2	44	20	0.454545	0.77431	0.801191	No	24	0.545455	0.325794	1	No
Kcnmb1	46	21	0.456522	0.769304	0.797256	No	25	0.543478	0.329369	1	No
Higd1b	48	22	0.458333	0.76456	0.792398	No	26	0.541667	0.332733	1	No
Trmt9b	50	23	0.46	0.760056	0.787906	No	27	0.54	0.335906	1	No
Ptafr	52	24	0.461538	0.755772	0.78364	No	28	0.538462	0.338904	1	No
Gcnt1	58	27	0.465517	0.744079	0.777828	No	31	0.534483	0.347002	1	No
Adamts1	62	29	0.467742	0.737113	0.777514	No	33	0.532258	0.351768	1	No
Klk1b4	68	32	0.470588	0.727694	0.767927	No	36	0.529412	0.35815	1	No
Sec14l4	68	32	0.470588	0.727694	0.767927	No	36	0.529412	0.35815	1	No
Thrb	76	36	0.473684	0.716713	0.75697	No	40	0.526316	0.365504	1	No
Fes	88	42	0.477273	0.702856	0.743094	No	46	0.522727	0.374665	1	No
Slc40a1	152	74	0.486842	0.657396	0.70048	No	78	0.513158	0.403923	1	No
Hlf	166	81	0.487952	0.650958	0.695295	No	85	0.512048	0.407984	1	No
Acot2	316	156	0.493671	0.610723	0.65493	No	160	0.506329	0.433009	1	No
2700069I18Rik	5	1	0.2	0.96875	0.97979	No	4	0.8	0.1875	1	No
4833412C05Rik	5	1	0.2	0.96875	0.97979	No	4	0.8	0.1875	1	No
Cd27	5	1	0.2	0.96875	0.97979	No	4	0.8	0.1875	1	No
Ces1b	5	1	0.2	0.96875	0.97979	No	4	0.8	0.1875	1	No
Gm11292	5	1	0.2	0.96875	0.97979	No	4	0.8	0.1875	1	No
Gm11983	5	1	0.2	0.96875	0.97979	No	4	0.8	0.1875	1	No
Gm12280	5	1	0.2	0.96875	0.97979	No	4	0.8	0.1875	1	No
Gm14308	5	1	0.2	0.96875	0.97979	No	4	0.8	0.1875	1	No
Gm15918	5	1	0.2	0.96875	0.97979	No	4	0.8	0.1875	1	No
Gm15972	5	1	0.2	0.96875	0.97979	No	4	0.8	0.1875	1	No
Gm29067	5	1	0.2	0.96875	0.97979	No	4	0.8	0.1875	1	No
Gm33680	5	1	0.2	0.96875	0.97979	No	4	0.8	0.1875	1	No
Gm44117	5	1	0.2	0.96875	0.97979	No	4	0.8	0.1875	1	No
Gm47465	5	1	0.2	0.96875	0.97979	No	4	0.8	0.1875	1	No
Gm47854	5	1	0.2	0.96875	0.97979	No	4	0.8	0.1875	1	No
Gm6961	5	1	0.2	0.96875	0.97979	No	4	0.8	0.1875	1	No
Htr2a	5	1	0.2	0.96875	0.97979	No	4	0.8	0.1875	1	No
Idi2	5	1	0.2	0.96875	0.97979	No	4	0.8	0.1875	1	No
Mettl7a3	5	1	0.2	0.96875	0.97979	No	4	0.8	0.1875	1	No
Npvf	5	1	0.2	0.96875	0.97979	No	4	0.8	0.1875	1	No
Pcdh20	5	1	0.2	0.96875	0.97979	No	4	0.8	0.1875	1	No
Pigz	5	1	0.2	0.96875	0.97979	No	4	0.8	0.1875	1	No
Siglech	5	1	0.2	0.96875	0.97979	No	4	0.8	0.1875	1	No
Srarp	5	1	0.2	0.96875	0.97979	No	4	0.8	0.1875	1	No
Tcl1b1	5	1	0.2	0.96875	0.97979	No	4	0.8	0.1875	1	No
Trim58	5	1	0.2	0.96875	0.97979	No	4	0.8	0.1875	1	No
9130008F23Rik	7	2	0.285714	0.9375	0.951326	No	5	0.714286	0.226562	1	No
Gm13470	7	2	0.285714	0.9375	0.951326	No	5	0.714286	0.226562	1	No
Gm20531	7	2	0.285714	0.9375	0.951326	No	5	0.714286	0.226562	1	No
Gm48671	7	2	0.285714	0.9375	0.951326	No	5	0.714286	0.226562	1	No
Gm4961	7	2	0.285714	0.9375	0.951326	No	5	0.714286	0.226562	1	No
Olfr568	7	2	0.285714	0.9375	0.951326	No	5	0.714286	0.226562	1	No
C230034O21Rik	9	3	0.333333	0.910156	0.927118	No	6	0.666667	0.253906	1	No
Dio3	9	3	0.333333	0.910156	0.927118	No	6	0.666667	0.253906	1	No
Gm16537	9	3	0.333333	0.910156	0.927118	No	6	0.666667	0.253906	1	No
Gm19689	9	3	0.333333	0.910156	0.927118	No	6	0.666667	0.253906	1	No
Gm26834	9	3	0.333333	0.910156	0.927118	No	6	0.666667	0.253906	1	No
Olfr1029	9	3	0.333333	0.910156	0.927118	No	6	0.666667	0.253906	1	No
Olfr574	9	3	0.333333	0.910156	0.927118	No	6	0.666667	0.253906	1	No
Pga5	9	3	0.333333	0.910156	0.927118	No	6	0.666667	0.253906	1	No
Syt6	9	3	0.333333	0.910156	0.927118	No	6	0.666667	0.253906	1	No
Wee2	9	3	0.333333	0.910156	0.927118	No	6	0.666667	0.253906	1	No
Akr1b7	11	4	0.363636	0.886719	0.904991	No	7	0.636364	0.274414	1	No
Cav3	11	4	0.363636	0.886719	0.904991	No	7	0.636364	0.274414	1	No
Flg	11	4	0.363636	0.886719	0.904991	No	7	0.636364	0.274414	1	No
Gm20442	11	4	0.363636	0.886719	0.904991	No	7	0.636364	0.274414	1	No
Gypa	11	4	0.363636	0.886719	0.904991	No	7	0.636364	0.274414	1	No
Insm1	11	4	0.363636	0.886719	0.904991	No	7	0.636364	0.274414	1	No
Ngf	11	4	0.363636	0.886719	0.904991	No	7	0.636364	0.274414	1	No
Acmsd	13	5	0.384615	0.866577	0.889692	No	8	0.615385	0.290527	1	No
Dusp26	13	5	0.384615	0.866577	0.889692	No	8	0.615385	0.290527	1	No
Gabrb2	13	5	0.384615	0.866577	0.889692	No	8	0.615385	0.290527	1	No
Gm16143	13	5	0.384615	0.866577	0.889692	No	8	0.615385	0.290527	1	No
Gm16551	13	5	0.384615	0.866577	0.889692	No	8	0.615385	0.290527	1	No
Gm47152	13	5	0.384615	0.866577	0.889692	No	8	0.615385	0.290527	1	No
Twist2	13	5	0.384615	0.866577	0.889692	No	8	0.615385	0.290527	1	No
Pcdhb17	15	6	0.4	0.849121	0.873121	No	9	0.6	0.303619	1	No
Tgtp2	15	6	0.4	0.849121	0.873121	No	9	0.6	0.303619	1	No
A830029E22Rik	17	7	0.411765	0.833847	0.857954	No	10	0.588235	0.314529	1	No
Gm12130	17	7	0.411765	0.833847	0.857954	No	10	0.588235	0.314529	1	No
Cyp2j9	19	8	0.421053	0.820358	0.844917	No	11	0.578947	0.323803	1	No
Gm32468	19	8	0.421053	0.820358	0.844917	No	11	0.578947	0.323803	1	No
Ifit3b	19	8	0.421053	0.820358	0.844917	No	11	0.578947	0.323803	1	No
Armh4	21	9	0.428571	0.808345	0.835137	No	12	0.571429	0.331812	1	No
Gm14198	21	9	0.428571	0.808345	0.835137	No	12	0.571429	0.331812	1	No
Ibsp	21	9	0.428571	0.808345	0.835137	No	12	0.571429	0.331812	1	No
Snx22	21	9	0.428571	0.808345	0.835137	No	12	0.571429	0.331812	1	No
Cst11	25	11	0.44	0.787822	0.814659	No	14	0.56	0.345019	1	No
Gm15835	25	11	0.44	0.787822	0.814659	No	14	0.56	0.345019	1	No
Nobox	25	11	0.44	0.787822	0.814659	No	14	0.56	0.345019	1	No
Tlr7	25	11	0.44	0.787822	0.814659	No	14	0.56	0.345019	1	No
2310014F06Rik	27	12	0.444444	0.778966	0.80574	No	15	0.555556	0.350554	1	No
Lilrb4a	27	12	0.444444	0.778966	0.80574	No	15	0.555556	0.350554	1	No
Olfr330	27	12	0.444444	0.778966	0.80574	No	15	0.555556	0.350554	1	No
Pi15	27	12	0.444444	0.778966	0.80574	No	15	0.555556	0.350554	1	No
Cd83	29	13	0.448276	0.770871	0.798671	No	16	0.551724	0.355536	1	No
E330011O21Rik	29	13	0.448276	0.770871	0.798671	No	16	0.551724	0.355536	1	No
Fign	29	13	0.448276	0.770871	0.798671	No	16	0.551724	0.355536	1	No
45717	29	13	0.448276	0.770871	0.798671	No	16	0.551724	0.355536	1	No
Tslp	29	13	0.448276	0.770871	0.798671	No	16	0.551724	0.355536	1	No
4833422C13Rik	31	14	0.451613	0.763435	0.791261	No	17	0.548387	0.36005	1	No
Ccl4	31	14	0.451613	0.763435	0.791261	No	17	0.548387	0.36005	1	No
Serpina1c	31	14	0.451613	0.763435	0.791261	No	17	0.548387	0.36005	1	No
Tifab	31	14	0.451613	0.763435	0.791261	No	17	0.548387	0.36005	1	No
Cox4i2	35	16	0.457143	0.75022	0.778028	No	19	0.542857	0.367939	1	No
Ntrk1	39	18	0.461538	0.738801	0.777828	No	21	0.538462	0.374629	1	No
Foxc2	41	19	0.463415	0.733645	0.773885	No	22	0.536585	0.377614	1	No
Mndal	41	19	0.463415	0.733645	0.773885	No	22	0.536585	0.377614	1	No
Ccm2l	43	20	0.465116	0.728808	0.769044	No	23	0.534884	0.380396	1	No
Man1a	43	20	0.465116	0.728808	0.769044	No	23	0.534884	0.380396	1	No
Fetub	49	23	0.469388	0.715914	0.756154	No	26	0.530612	0.387725	1	No
Fas	51	24	0.470588	0.712075	0.752299	No	27	0.529412	0.389884	1	No
Cdh15	53	25	0.471698	0.708434	0.748821	No	28	0.528302	0.391923	1	No
Efna1	53	25	0.471698	0.708434	0.748821	No	28	0.528302	0.391923	1	No
Clic5	57	27	0.473684	0.701679	0.741949	No	30	0.526316	0.395683	1	No
A4galt	59	28	0.474576	0.698538	0.738726	No	31	0.525424	0.397422	1	No
Mn1	59	28	0.474576	0.698538	0.738726	No	31	0.525424	0.397422	1	No
Shfl	61	29	0.47541	0.69554	0.73603	No	32	0.52459	0.399076	1	No
Smim22	71	34	0.478873	0.682346	0.72601	No	37	0.521127	0.406294	1	No
Timp1	73	35	0.479452	0.680014	0.723667	No	38	0.520548	0.407561	1	No
9630028I04Rik	75	36	0.48	0.677768	0.72136	No	39	0.52	0.408777	1	No
Cd163	79	38	0.481013	0.673518	0.717055	No	41	0.518987	0.411072	1	No
C1qtnf7	89	43	0.483146	0.664096	0.707267	No	46	0.516854	0.416129	1	No
Lmod1	99	48	0.484848	0.656057	0.699286	No	51	0.515152	0.420411	1	No
Vtn	105	51	0.485714	0.651766	0.696132	No	54	0.514286	0.422685	1	No
Fndc4	109	53	0.486239	0.649094	0.693437	No	56	0.513761	0.424097	1	No
Angpt4	111	54	0.486486	0.64781	0.692092	No	57	0.513514	0.424775	1	No
Peli3	117	57	0.487179	0.644148	0.688338	No	60	0.512821	0.426704	1	No
Antxr1	139	68	0.489209	0.63273	0.677332	No	71	0.510791	0.432687	1	No
Ephx2	199	98	0.492462	0.611581	0.655825	No	101	0.507538	0.443652	1	No
Islr	239	118	0.493724	0.602049	0.646026	No	121	0.506276	0.44855	1	No
Fcgr2b	289	143	0.49481	0.592985	0.636692	No	146	0.50519	0.453187	1	No
Cx3cr1	331	164	0.495468	0.586989	0.630668	No	167	0.504532	0.456243	1	No
AU021092	675	336	0.497778	0.561172	0.603931	No	339	0.502222	0.469323	1	No
0610031O16Rik	4	1	0.25	0.9375	0.951326	No	3	0.75	0.3125	1	No
Apcs	4	1	0.25	0.9375	0.951326	No	3	0.75	0.3125	1	No
B3gnt5	4	1	0.25	0.9375	0.951326	No	3	0.75	0.3125	1	No
Cd3g	4	1	0.25	0.9375	0.951326	No	3	0.75	0.3125	1	No
Chst7	4	1	0.25	0.9375	0.951326	No	3	0.75	0.3125	1	No
Drd3	4	1	0.25	0.9375	0.951326	No	3	0.75	0.3125	1	No
Fam43b	4	1	0.25	0.9375	0.951326	No	3	0.75	0.3125	1	No
Fgf4	4	1	0.25	0.9375	0.951326	No	3	0.75	0.3125	1	No
Gm11266	4	1	0.25	0.9375	0.951326	No	3	0.75	0.3125	1	No
Gm13467	4	1	0.25	0.9375	0.951326	No	3	0.75	0.3125	1	No
Gm14002	4	1	0.25	0.9375	0.951326	No	3	0.75	0.3125	1	No
Gm15788	4	1	0.25	0.9375	0.951326	No	3	0.75	0.3125	1	No
Gm17749	4	1	0.25	0.9375	0.951326	No	3	0.75	0.3125	1	No
Gm27192	4	1	0.25	0.9375	0.951326	No	3	0.75	0.3125	1	No
Gm28154	4	1	0.25	0.9375	0.951326	No	3	0.75	0.3125	1	No
Gm28674	4	1	0.25	0.9375	0.951326	No	3	0.75	0.3125	1	No
Gm29114	4	1	0.25	0.9375	0.951326	No	3	0.75	0.3125	1	No
Gm29999	4	1	0.25	0.9375	0.951326	No	3	0.75	0.3125	1	No
Gm32548	4	1	0.25	0.9375	0.951326	No	3	0.75	0.3125	1	No
Gm32780	4	1	0.25	0.9375	0.951326	No	3	0.75	0.3125	1	No
Gm35823	4	1	0.25	0.9375	0.951326	No	3	0.75	0.3125	1	No
Gm37401	4	1	0.25	0.9375	0.951326	No	3	0.75	0.3125	1	No
Gm38335	4	1	0.25	0.9375	0.951326	No	3	0.75	0.3125	1	No
Gm42744	4	1	0.25	0.9375	0.951326	No	3	0.75	0.3125	1	No
Gm43657	4	1	0.25	0.9375	0.951326	No	3	0.75	0.3125	1	No
Gm45897	4	1	0.25	0.9375	0.951326	No	3	0.75	0.3125	1	No
Gm47903	4	1	0.25	0.9375	0.951326	No	3	0.75	0.3125	1	No
Gm48342	4	1	0.25	0.9375	0.951326	No	3	0.75	0.3125	1	No
Gm50022	4	1	0.25	0.9375	0.951326	No	3	0.75	0.3125	1	No
Gm5570	4	1	0.25	0.9375	0.951326	No	3	0.75	0.3125	1	No
Gpr101	4	1	0.25	0.9375	0.951326	No	3	0.75	0.3125	1	No
Hist2h4	4	1	0.25	0.9375	0.951326	No	3	0.75	0.3125	1	No
Igll1	4	1	0.25	0.9375	0.951326	No	3	0.75	0.3125	1	No
Il17b	4	1	0.25	0.9375	0.951326	No	3	0.75	0.3125	1	No
Kera	4	1	0.25	0.9375	0.951326	No	3	0.75	0.3125	1	No
Klra2	4	1	0.25	0.9375	0.951326	No	3	0.75	0.3125	1	No
Lhfpl5	4	1	0.25	0.9375	0.951326	No	3	0.75	0.3125	1	No
Myoz3	4	1	0.25	0.9375	0.951326	No	3	0.75	0.3125	1	No
Nat8f3	4	1	0.25	0.9375	0.951326	No	3	0.75	0.3125	1	No
Notumos	4	1	0.25	0.9375	0.951326	No	3	0.75	0.3125	1	No
Olfr136	4	1	0.25	0.9375	0.951326	No	3	0.75	0.3125	1	No
Olfr1501	4	1	0.25	0.9375	0.951326	No	3	0.75	0.3125	1	No
Olfr6	4	1	0.25	0.9375	0.951326	No	3	0.75	0.3125	1	No
Ptchd4	4	1	0.25	0.9375	0.951326	No	3	0.75	0.3125	1	No
Rnf224	4	1	0.25	0.9375	0.951326	No	3	0.75	0.3125	1	No
Slitrk3	4	1	0.25	0.9375	0.951326	No	3	0.75	0.3125	1	No
Spink11	4	1	0.25	0.9375	0.951326	No	3	0.75	0.3125	1	No
Tnfsf9	4	1	0.25	0.9375	0.951326	No	3	0.75	0.3125	1	No
Uprt	4	1	0.25	0.9375	0.951326	No	3	0.75	0.3125	1	No
2210039B01Rik	6	2	0.333333	0.890625	0.908191	No	4	0.666667	0.34375	1	No
3110006O06Rik	6	2	0.333333	0.890625	0.908191	No	4	0.666667	0.34375	1	No
4922502N22Rik	6	2	0.333333	0.890625	0.908191	No	4	0.666667	0.34375	1	No
Alox12e	6	2	0.333333	0.890625	0.908191	No	4	0.666667	0.34375	1	No
B230214G05Rik	6	2	0.333333	0.890625	0.908191	No	4	0.666667	0.34375	1	No
Cabp7	6	2	0.333333	0.890625	0.908191	No	4	0.666667	0.34375	1	No
Cstdc4	6	2	0.333333	0.890625	0.908191	No	4	0.666667	0.34375	1	No
Gabra3	6	2	0.333333	0.890625	0.908191	No	4	0.666667	0.34375	1	No
Gm14325	6	2	0.333333	0.890625	0.908191	No	4	0.666667	0.34375	1	No
Gm14817	6	2	0.333333	0.890625	0.908191	No	4	0.666667	0.34375	1	No
Gm16181	6	2	0.333333	0.890625	0.908191	No	4	0.666667	0.34375	1	No
Gm17750	6	2	0.333333	0.890625	0.908191	No	4	0.666667	0.34375	1	No
Gm19938	6	2	0.333333	0.890625	0.908191	No	4	0.666667	0.34375	1	No
Gm20772	6	2	0.333333	0.890625	0.908191	No	4	0.666667	0.34375	1	No
Gm38832	6	2	0.333333	0.890625	0.908191	No	4	0.666667	0.34375	1	No
Gm39231	6	2	0.333333	0.890625	0.908191	No	4	0.666667	0.34375	1	No
Gm41505	6	2	0.333333	0.890625	0.908191	No	4	0.666667	0.34375	1	No
Gm50011	6	2	0.333333	0.890625	0.908191	No	4	0.666667	0.34375	1	No
Olfr875	6	2	0.333333	0.890625	0.908191	No	4	0.666667	0.34375	1	No
Pcdhb19	6	2	0.333333	0.890625	0.908191	No	4	0.666667	0.34375	1	No
Pilrb1	6	2	0.333333	0.890625	0.908191	No	4	0.666667	0.34375	1	No
Tmem200c	6	2	0.333333	0.890625	0.908191	No	4	0.666667	0.34375	1	No
Ankrd1	8	3	0.375	0.855469	0.878773	No	5	0.625	0.363281	1	No
Btnl2	8	3	0.375	0.855469	0.878773	No	5	0.625	0.363281	1	No
C5ar2	8	3	0.375	0.855469	0.878773	No	5	0.625	0.363281	1	No
Foxo6os	8	3	0.375	0.855469	0.878773	No	5	0.625	0.363281	1	No
Gm36208	8	3	0.375	0.855469	0.878773	No	5	0.625	0.363281	1	No
Gm42557	8	3	0.375	0.855469	0.878773	No	5	0.625	0.363281	1	No
Gm45323	8	3	0.375	0.855469	0.878773	No	5	0.625	0.363281	1	No
Gm45833	8	3	0.375	0.855469	0.878773	No	5	0.625	0.363281	1	No
Gm47806	8	3	0.375	0.855469	0.878773	No	5	0.625	0.363281	1	No
Gm48287	8	3	0.375	0.855469	0.878773	No	5	0.625	0.363281	1	No
Gm4951	8	3	0.375	0.855469	0.878773	No	5	0.625	0.363281	1	No
Gm9918	8	3	0.375	0.855469	0.878773	No	5	0.625	0.363281	1	No
Kcnj3	8	3	0.375	0.855469	0.878773	No	5	0.625	0.363281	1	No
Kng1	8	3	0.375	0.855469	0.878773	No	5	0.625	0.363281	1	No
Ninj2	8	3	0.375	0.855469	0.878773	No	5	0.625	0.363281	1	No
Opn1sw	8	3	0.375	0.855469	0.878773	No	5	0.625	0.363281	1	No
Slc38a3	8	3	0.375	0.855469	0.878773	No	5	0.625	0.363281	1	No
Tlx1	8	3	0.375	0.855469	0.878773	No	5	0.625	0.363281	1	No
Tmem26	8	3	0.375	0.855469	0.878773	No	5	0.625	0.363281	1	No
Tnfsf18	8	3	0.375	0.855469	0.878773	No	5	0.625	0.363281	1	No
9830132P13Rik	10	4	0.4	0.828125	0.852286	No	6	0.6	0.376953	1	No
Cd163l1	10	4	0.4	0.828125	0.852286	No	6	0.6	0.376953	1	No
Dlx2	10	4	0.4	0.828125	0.852286	No	6	0.6	0.376953	1	No
F630028O10Rik	10	4	0.4	0.828125	0.852286	No	6	0.6	0.376953	1	No
Gm12589	10	4	0.4	0.828125	0.852286	No	6	0.6	0.376953	1	No
Gm15627	10	4	0.4	0.828125	0.852286	No	6	0.6	0.376953	1	No
Gm16075	10	4	0.4	0.828125	0.852286	No	6	0.6	0.376953	1	No
Kcnd2	10	4	0.4	0.828125	0.852286	No	6	0.6	0.376953	1	No
Olfr394	10	4	0.4	0.828125	0.852286	No	6	0.6	0.376953	1	No
Pcdhb9	10	4	0.4	0.828125	0.852286	No	6	0.6	0.376953	1	No
Rapgef3os2	10	4	0.4	0.828125	0.852286	No	6	0.6	0.376953	1	No
Dennd1c	12	5	0.416667	0.806152	0.833026	No	7	0.583333	0.387207	1	No
Mansc4	12	5	0.416667	0.806152	0.833026	No	7	0.583333	0.387207	1	No
5830408C22Rik	14	6	0.428571	0.788025	0.814717	No	8	0.571429	0.395264	1	No
6330403K07Rik	14	6	0.428571	0.788025	0.814717	No	8	0.571429	0.395264	1	No
Gm27019	14	6	0.428571	0.788025	0.814717	No	8	0.571429	0.395264	1	No
Gm46614	14	6	0.428571	0.788025	0.814717	No	8	0.571429	0.395264	1	No
Slfn9	14	6	0.428571	0.788025	0.814717	No	8	0.571429	0.395264	1	No
Best3	16	7	0.4375	0.772751	0.800378	No	9	0.5625	0.40181	1	No
Gm50291	16	7	0.4375	0.772751	0.800378	No	9	0.5625	0.40181	1	No
Hotairm1	16	7	0.4375	0.772751	0.800378	No	9	0.5625	0.40181	1	No
Mfsd4a	16	7	0.4375	0.772751	0.800378	No	9	0.5625	0.40181	1	No
6030452D12Rik	18	8	0.444444	0.759659	0.787523	No	10	0.555556	0.407265	1	No
H2-Q10	18	8	0.444444	0.759659	0.787523	No	10	0.555556	0.407265	1	No
Pip5k1bos	18	8	0.444444	0.759659	0.787523	No	10	0.555556	0.407265	1	No
Inmt	20	9	0.45	0.748278	0.777828	No	11	0.55	0.411901	1	No
Tcap	20	9	0.45	0.748278	0.777828	No	11	0.55	0.411901	1	No
Zfp931	22	10	0.454545	0.738266	0.777828	No	12	0.545455	0.415906	1	No
Defb28	24	11	0.458333	0.729372	0.769465	No	13	0.541667	0.41941	1	No
Gm21188	24	11	0.458333	0.729372	0.769465	No	13	0.541667	0.41941	1	No
Igdcc3	24	11	0.458333	0.729372	0.769465	No	13	0.541667	0.41941	1	No
Il2ra	24	11	0.458333	0.729372	0.769465	No	13	0.541667	0.41941	1	No
Mansc1	24	11	0.458333	0.729372	0.769465	No	13	0.541667	0.41941	1	No
Stfa1	24	11	0.458333	0.729372	0.769465	No	13	0.541667	0.41941	1	No
Hoxc4	26	12	0.461538	0.721401	0.761806	No	14	0.538462	0.422509	1	No
Htra4	26	12	0.461538	0.721401	0.761806	No	14	0.538462	0.422509	1	No
Klk1b1	26	12	0.461538	0.721401	0.761806	No	14	0.538462	0.422509	1	No
Ly6d	26	12	0.461538	0.721401	0.761806	No	14	0.538462	0.422509	1	No
Angptl1	28	13	0.464286	0.714206	0.754436	No	15	0.535714	0.425277	1	No
Il2rb	28	13	0.464286	0.714206	0.754436	No	15	0.535714	0.425277	1	No
Procr	28	13	0.464286	0.714206	0.754436	No	15	0.535714	0.425277	1	No
C5ar1	30	14	0.466667	0.707668	0.748068	No	16	0.533333	0.427768	1	No
Tbxas1	30	14	0.466667	0.707668	0.748068	No	16	0.533333	0.427768	1	No
Layn	32	15	0.46875	0.701693	0.741949	No	17	0.53125	0.430025	1	No
Mecom	32	15	0.46875	0.701693	0.741949	No	17	0.53125	0.430025	1	No
5330439A09Rik	34	16	0.470588	0.696204	0.736528	No	18	0.529412	0.432083	1	No
Ifit1	34	16	0.470588	0.696204	0.736528	No	18	0.529412	0.432083	1	No
Nfkbid	36	17	0.472222	0.69114	0.731458	No	19	0.527778	0.43397	1	No
Aqp5	38	18	0.473684	0.686449	0.72766	No	20	0.526316	0.435707	1	No
Gm15327	40	19	0.475	0.682086	0.725761	No	21	0.525	0.437315	1	No
Gm29918	40	19	0.475	0.682086	0.725761	No	21	0.525	0.437315	1	No
Ikzf1	40	19	0.475	0.682086	0.725761	No	21	0.525	0.437315	1	No
Tnnc1	42	20	0.47619	0.678016	0.721596	No	22	0.52381	0.438807	1	No
Gm4035	44	21	0.477273	0.674206	0.717761	No	23	0.522727	0.440198	1	No
1700016B01Rik	46	22	0.478261	0.670631	0.714009	No	24	0.521739	0.441498	1	No
Azgp1	46	22	0.478261	0.670631	0.714009	No	24	0.521739	0.441498	1	No
Dennd2d	48	23	0.479167	0.667267	0.710618	No	25	0.520833	0.442717	1	No
Extl1	50	24	0.48	0.664094	0.707267	No	26	0.52	0.443862	1	No
Sh3pxd2b	50	24	0.48	0.664094	0.707267	No	26	0.52	0.443862	1	No
5031434O11Rik	54	26	0.481481	0.658255	0.701369	No	28	0.518519	0.445962	1	No
Chrnb1	56	27	0.482143	0.65556	0.699286	No	29	0.517857	0.446927	1	No
Grik3	56	27	0.482143	0.65556	0.699286	No	29	0.517857	0.446927	1	No
Iigp1	56	27	0.482143	0.65556	0.699286	No	29	0.517857	0.446927	1	No
Tor3a	100	49	0.49	0.617823	0.662111	No	51	0.51	0.460205	1	No
Irf7	104	51	0.490385	0.615604	0.659784	No	53	0.509615	0.460974	1	No
Adcyap1r1	114	56	0.491228	0.610562	0.654783	No	58	0.508772	0.462717	1	No
Ppic	128	63	0.492188	0.604496	0.64861	No	65	0.507812	0.464807	1	No
Slc24a2	138	68	0.492754	0.600728	0.644658	No	70	0.507246	0.466101	1	No
St6galnac4	142	70	0.492958	0.59933	0.643201	No	72	0.507042	0.46658	1	No
Dusp9	154	76	0.493506	0.595464	0.639304	No	78	0.506494	0.467904	1	No
Plekhg3	170	84	0.494118	0.590947	0.6347	No	86	0.505882	0.469447	1	No
F2r	198	98	0.494949	0.584381	0.627914	No	100	0.505051	0.471684	1	No
Capg	208	103	0.495192	0.582359	0.62591	No	105	0.504808	0.472372	1	No
Laptm5	226	112	0.495575	0.579059	0.622483	No	114	0.504425	0.473492	1	No
Kctd17	266	132	0.496241	0.572948	0.6162	No	134	0.503759	0.475562	1	No
Fosl2	326	162	0.496933	0.565966	0.608925	No	164	0.503067	0.477922	1	No
Cox7b	958	478	0.498956	0.538604	0.580181	No	480	0.501044	0.487114	1	No
1500012K07Rik	3	1	0.333333	0.875	0.893664	No	2	0.666667	0.5	1	No
9130024F11Rik	3	1	0.333333	0.875	0.893664	No	2	0.666667	0.5	1	No
A330009N23Rik	3	1	0.333333	0.875	0.893664	No	2	0.666667	0.5	1	No
A530010L16Rik	3	1	0.333333	0.875	0.893664	No	2	0.666667	0.5	1	No
A530013C23Rik	3	1	0.333333	0.875	0.893664	No	2	0.666667	0.5	1	No
Aadacl3	3	1	0.333333	0.875	0.893664	No	2	0.666667	0.5	1	No
Acnat1	3	1	0.333333	0.875	0.893664	No	2	0.666667	0.5	1	No
Adam7	3	1	0.333333	0.875	0.893664	No	2	0.666667	0.5	1	No
Adra1a	3	1	0.333333	0.875	0.893664	No	2	0.666667	0.5	1	No
AI197445	3	1	0.333333	0.875	0.893664	No	2	0.666667	0.5	1	No
AI839979	3	1	0.333333	0.875	0.893664	No	2	0.666667	0.5	1	No
Atoh1	3	1	0.333333	0.875	0.893664	No	2	0.666667	0.5	1	No
AW495222	3	1	0.333333	0.875	0.893664	No	2	0.666667	0.5	1	No
B230364G03Rik	3	1	0.333333	0.875	0.893664	No	2	0.666667	0.5	1	No
C330008A17Rik	3	1	0.333333	0.875	0.893664	No	2	0.666667	0.5	1	No
Calhm4	3	1	0.333333	0.875	0.893664	No	2	0.666667	0.5	1	No
CJ186046Rik	3	1	0.333333	0.875	0.893664	No	2	0.666667	0.5	1	No
Clec1a	3	1	0.333333	0.875	0.893664	No	2	0.666667	0.5	1	No
Clec2e	3	1	0.333333	0.875	0.893664	No	2	0.666667	0.5	1	No
Clpsl2	3	1	0.333333	0.875	0.893664	No	2	0.666667	0.5	1	No
Clrn1	3	1	0.333333	0.875	0.893664	No	2	0.666667	0.5	1	No
Csn3	3	1	0.333333	0.875	0.893664	No	2	0.666667	0.5	1	No
Cxcr6	3	1	0.333333	0.875	0.893664	No	2	0.666667	0.5	1	No
Doxl2	3	1	0.333333	0.875	0.893664	No	2	0.666667	0.5	1	No
Enam	3	1	0.333333	0.875	0.893664	No	2	0.666667	0.5	1	No
Esp1	3	1	0.333333	0.875	0.893664	No	2	0.666667	0.5	1	No
Gm11110	3	1	0.333333	0.875	0.893664	No	2	0.666667	0.5	1	No
Gm13049	3	1	0.333333	0.875	0.893664	No	2	0.666667	0.5	1	No
Gm13091	3	1	0.333333	0.875	0.893664	No	2	0.666667	0.5	1	No
Gm14207	3	1	0.333333	0.875	0.893664	No	2	0.666667	0.5	1	No
Gm14261	3	1	0.333333	0.875	0.893664	No	2	0.666667	0.5	1	No
Gm14399	3	1	0.333333	0.875	0.893664	No	2	0.666667	0.5	1	No
Gm14762	3	1	0.333333	0.875	0.893664	No	2	0.666667	0.5	1	No
Gm15169	3	1	0.333333	0.875	0.893664	No	2	0.666667	0.5	1	No
Gm15228	3	1	0.333333	0.875	0.893664	No	2	0.666667	0.5	1	No
Gm15656	3	1	0.333333	0.875	0.893664	No	2	0.666667	0.5	1	No
Gm15668	3	1	0.333333	0.875	0.893664	No	2	0.666667	0.5	1	No
Gm15866	3	1	0.333333	0.875	0.893664	No	2	0.666667	0.5	1	No
Gm16070	3	1	0.333333	0.875	0.893664	No	2	0.666667	0.5	1	No
Gm16133	3	1	0.333333	0.875	0.893664	No	2	0.666667	0.5	1	No
Gm16440	3	1	0.333333	0.875	0.893664	No	2	0.666667	0.5	1	No
Gm17473	3	1	0.333333	0.875	0.893664	No	2	0.666667	0.5	1	No
Gm21518	3	1	0.333333	0.875	0.893664	No	2	0.666667	0.5	1	No
Gm26717	3	1	0.333333	0.875	0.893664	No	2	0.666667	0.5	1	No
Gm26839	3	1	0.333333	0.875	0.893664	No	2	0.666667	0.5	1	No
Gm26930	3	1	0.333333	0.875	0.893664	No	2	0.666667	0.5	1	No
Gm27048	3	1	0.333333	0.875	0.893664	No	2	0.666667	0.5	1	No
Gm27169	3	1	0.333333	0.875	0.893664	No	2	0.666667	0.5	1	No
Gm28593	3	1	0.333333	0.875	0.893664	No	2	0.666667	0.5	1	No
Gm28651	3	1	0.333333	0.875	0.893664	No	2	0.666667	0.5	1	No
Gm28653	3	1	0.333333	0.875	0.893664	No	2	0.666667	0.5	1	No
Gm28670	3	1	0.333333	0.875	0.893664	No	2	0.666667	0.5	1	No
Gm29116	3	1	0.333333	0.875	0.893664	No	2	0.666667	0.5	1	No
Gm29587	3	1	0.333333	0.875	0.893664	No	2	0.666667	0.5	1	No
Gm30313	3	1	0.333333	0.875	0.893664	No	2	0.666667	0.5	1	No
Gm30556	3	1	0.333333	0.875	0.893664	No	2	0.666667	0.5	1	No
Gm31517	3	1	0.333333	0.875	0.893664	No	2	0.666667	0.5	1	No
Gm32005	3	1	0.333333	0.875	0.893664	No	2	0.666667	0.5	1	No
Gm32243	3	1	0.333333	0.875	0.893664	No	2	0.666667	0.5	1	No
Gm33024	3	1	0.333333	0.875	0.893664	No	2	0.666667	0.5	1	No
Gm33508	3	1	0.333333	0.875	0.893664	No	2	0.666667	0.5	1	No
Gm33847	3	1	0.333333	0.875	0.893664	No	2	0.666667	0.5	1	No
Gm34278	3	1	0.333333	0.875	0.893664	No	2	0.666667	0.5	1	No
Gm34934	3	1	0.333333	0.875	0.893664	No	2	0.666667	0.5	1	No
Gm35065	3	1	0.333333	0.875	0.893664	No	2	0.666667	0.5	1	No
Gm35299	3	1	0.333333	0.875	0.893664	No	2	0.666667	0.5	1	No
Gm35363	3	1	0.333333	0.875	0.893664	No	2	0.666667	0.5	1	No
Gm36243	3	1	0.333333	0.875	0.893664	No	2	0.666667	0.5	1	No
Gm36888	3	1	0.333333	0.875	0.893664	No	2	0.666667	0.5	1	No
Gm3772	3	1	0.333333	0.875	0.893664	No	2	0.666667	0.5	1	No
Gm38085	3	1	0.333333	0.875	0.893664	No	2	0.666667	0.5	1	No
Gm38843	3	1	0.333333	0.875	0.893664	No	2	0.666667	0.5	1	No
Gm39121	3	1	0.333333	0.875	0.893664	No	2	0.666667	0.5	1	No
Gm39526	3	1	0.333333	0.875	0.893664	No	2	0.666667	0.5	1	No
Gm43514	3	1	0.333333	0.875	0.893664	No	2	0.666667	0.5	1	No
Gm44089	3	1	0.333333	0.875	0.893664	No	2	0.666667	0.5	1	No
Gm44204	3	1	0.333333	0.875	0.893664	No	2	0.666667	0.5	1	No
Gm44773	3	1	0.333333	0.875	0.893664	No	2	0.666667	0.5	1	No
Gm45337	3	1	0.333333	0.875	0.893664	No	2	0.666667	0.5	1	No
Gm45350	3	1	0.333333	0.875	0.893664	No	2	0.666667	0.5	1	No
Gm47561	3	1	0.333333	0.875	0.893664	No	2	0.666667	0.5	1	No
Gm47732	3	1	0.333333	0.875	0.893664	No	2	0.666667	0.5	1	No
Gm47827	3	1	0.333333	0.875	0.893664	No	2	0.666667	0.5	1	No
Gm48412	3	1	0.333333	0.875	0.893664	No	2	0.666667	0.5	1	No
Gm48682	3	1	0.333333	0.875	0.893664	No	2	0.666667	0.5	1	No
Gm49024	3	1	0.333333	0.875	0.893664	No	2	0.666667	0.5	1	No
Gm49448	3	1	0.333333	0.875	0.893664	No	2	0.666667	0.5	1	No
Gm50353	3	1	0.333333	0.875	0.893664	No	2	0.666667	0.5	1	No
Gm50430	3	1	0.333333	0.875	0.893664	No	2	0.666667	0.5	1	No
Gm9961	3	1	0.333333	0.875	0.893664	No	2	0.666667	0.5	1	No
Gpr139	3	1	0.333333	0.875	0.893664	No	2	0.666667	0.5	1	No
Gpr22	3	1	0.333333	0.875	0.893664	No	2	0.666667	0.5	1	No
H2-Q1	3	1	0.333333	0.875	0.893664	No	2	0.666667	0.5	1	No
Has2os	3	1	0.333333	0.875	0.893664	No	2	0.666667	0.5	1	No
Hist1h1b	3	1	0.333333	0.875	0.893664	No	2	0.666667	0.5	1	No
Hist1h2ak	3	1	0.333333	0.875	0.893664	No	2	0.666667	0.5	1	No
Il20	3	1	0.333333	0.875	0.893664	No	2	0.666667	0.5	1	No
Itprid1	3	1	0.333333	0.875	0.893664	No	2	0.666667	0.5	1	No
Keg1	3	1	0.333333	0.875	0.893664	No	2	0.666667	0.5	1	No
Krtap13-1	3	1	0.333333	0.875	0.893664	No	2	0.666667	0.5	1	No
Lactbl1	3	1	0.333333	0.875	0.893664	No	2	0.666667	0.5	1	No
Lrfn3	3	1	0.333333	0.875	0.893664	No	2	0.666667	0.5	1	No
Mettl21e	3	1	0.333333	0.875	0.893664	No	2	0.666667	0.5	1	No
Olfr122	3	1	0.333333	0.875	0.893664	No	2	0.666667	0.5	1	No
Olfr1295	3	1	0.333333	0.875	0.893664	No	2	0.666667	0.5	1	No
Olfr147	3	1	0.333333	0.875	0.893664	No	2	0.666667	0.5	1	No
Olfr1565	3	1	0.333333	0.875	0.893664	No	2	0.666667	0.5	1	No
Olfr533	3	1	0.333333	0.875	0.893664	No	2	0.666667	0.5	1	No
Olfr577	3	1	0.333333	0.875	0.893664	No	2	0.666667	0.5	1	No
Olfr591	3	1	0.333333	0.875	0.893664	No	2	0.666667	0.5	1	No
Olfr640	3	1	0.333333	0.875	0.893664	No	2	0.666667	0.5	1	No
Olfr690	3	1	0.333333	0.875	0.893664	No	2	0.666667	0.5	1	No
Olfr725	3	1	0.333333	0.875	0.893664	No	2	0.666667	0.5	1	No
Olfr764-ps1	3	1	0.333333	0.875	0.893664	No	2	0.666667	0.5	1	No
Olfr794	3	1	0.333333	0.875	0.893664	No	2	0.666667	0.5	1	No
Pcdhb10	3	1	0.333333	0.875	0.893664	No	2	0.666667	0.5	1	No
Pla2g2e	3	1	0.333333	0.875	0.893664	No	2	0.666667	0.5	1	No
Plxna4os1	3	1	0.333333	0.875	0.893664	No	2	0.666667	0.5	1	No
Pramel6	3	1	0.333333	0.875	0.893664	No	2	0.666667	0.5	1	No
Prl7b1	3	1	0.333333	0.875	0.893664	No	2	0.666667	0.5	1	No
Prl8a2	3	1	0.333333	0.875	0.893664	No	2	0.666667	0.5	1	No
Rab38	3	1	0.333333	0.875	0.893664	No	2	0.666667	0.5	1	No
Slc5a12	3	1	0.333333	0.875	0.893664	No	2	0.666667	0.5	1	No
Sox6os	3	1	0.333333	0.875	0.893664	No	2	0.666667	0.5	1	No
Syt4	3	1	0.333333	0.875	0.893664	No	2	0.666667	0.5	1	No
Tas2r130	3	1	0.333333	0.875	0.893664	No	2	0.666667	0.5	1	No
Tcrg-C2	3	1	0.333333	0.875	0.893664	No	2	0.666667	0.5	1	No
Tnfsf14	3	1	0.333333	0.875	0.893664	No	2	0.666667	0.5	1	No
Vmn1r169	3	1	0.333333	0.875	0.893664	No	2	0.666667	0.5	1	No
Vmn1r237	3	1	0.333333	0.875	0.893664	No	2	0.666667	0.5	1	No
Vmn2r106	3	1	0.333333	0.875	0.893664	No	2	0.666667	0.5	1	No
Vmn2r25	3	1	0.333333	0.875	0.893664	No	2	0.666667	0.5	1	No
Vmn2r44	3	1	0.333333	0.875	0.893664	No	2	0.666667	0.5	1	No
Vmn2r77	3	1	0.333333	0.875	0.893664	No	2	0.666667	0.5	1	No
Zscan25	3	1	0.333333	0.875	0.893664	No	2	0.666667	0.5	1	No
2010106E10Rik	5	2	0.4	0.8125	0.837164	No	3	0.6	0.5	1	No
9230116L04Rik	5	2	0.4	0.8125	0.837164	No	3	0.6	0.5	1	No
9830166K06Rik	5	2	0.4	0.8125	0.837164	No	3	0.6	0.5	1	No
A730085E03Rik	5	2	0.4	0.8125	0.837164	No	3	0.6	0.5	1	No
AW551984	5	2	0.4	0.8125	0.837164	No	3	0.6	0.5	1	No
C130083M11Rik	5	2	0.4	0.8125	0.837164	No	3	0.6	0.5	1	No
C230057A21Rik	5	2	0.4	0.8125	0.837164	No	3	0.6	0.5	1	No
Ccn6	5	2	0.4	0.8125	0.837164	No	3	0.6	0.5	1	No
Cdx2	5	2	0.4	0.8125	0.837164	No	3	0.6	0.5	1	No
Fbxw24	5	2	0.4	0.8125	0.837164	No	3	0.6	0.5	1	No
Gm12709	5	2	0.4	0.8125	0.837164	No	3	0.6	0.5	1	No
Gm13757	5	2	0.4	0.8125	0.837164	No	3	0.6	0.5	1	No
Gm13833	5	2	0.4	0.8125	0.837164	No	3	0.6	0.5	1	No
Gm14617	5	2	0.4	0.8125	0.837164	No	3	0.6	0.5	1	No
Gm15737	5	2	0.4	0.8125	0.837164	No	3	0.6	0.5	1	No
Gm16045	5	2	0.4	0.8125	0.837164	No	3	0.6	0.5	1	No
Gm16998	5	2	0.4	0.8125	0.837164	No	3	0.6	0.5	1	No
Gm17745	5	2	0.4	0.8125	0.837164	No	3	0.6	0.5	1	No
Gm26783	5	2	0.4	0.8125	0.837164	No	3	0.6	0.5	1	No
Gm27004	5	2	0.4	0.8125	0.837164	No	3	0.6	0.5	1	No
Gm28405	5	2	0.4	0.8125	0.837164	No	3	0.6	0.5	1	No
Gm29122	5	2	0.4	0.8125	0.837164	No	3	0.6	0.5	1	No
Gm29611	5	2	0.4	0.8125	0.837164	No	3	0.6	0.5	1	No
Gm30382	5	2	0.4	0.8125	0.837164	No	3	0.6	0.5	1	No
Gm33016	5	2	0.4	0.8125	0.837164	No	3	0.6	0.5	1	No
Gm34730	5	2	0.4	0.8125	0.837164	No	3	0.6	0.5	1	No
Gm35842	5	2	0.4	0.8125	0.837164	No	3	0.6	0.5	1	No
Gm36245	5	2	0.4	0.8125	0.837164	No	3	0.6	0.5	1	No
Gm40604	5	2	0.4	0.8125	0.837164	No	3	0.6	0.5	1	No
Gm42031	5	2	0.4	0.8125	0.837164	No	3	0.6	0.5	1	No
Gm45391	5	2	0.4	0.8125	0.837164	No	3	0.6	0.5	1	No
Gm47059	5	2	0.4	0.8125	0.837164	No	3	0.6	0.5	1	No
Gm47186	5	2	0.4	0.8125	0.837164	No	3	0.6	0.5	1	No
Gm47271	5	2	0.4	0.8125	0.837164	No	3	0.6	0.5	1	No
Gm48697	5	2	0.4	0.8125	0.837164	No	3	0.6	0.5	1	No
Gm48723	5	2	0.4	0.8125	0.837164	No	3	0.6	0.5	1	No
Gm49194	5	2	0.4	0.8125	0.837164	No	3	0.6	0.5	1	No
Gm49871	5	2	0.4	0.8125	0.837164	No	3	0.6	0.5	1	No
Gm50106	5	2	0.4	0.8125	0.837164	No	3	0.6	0.5	1	No
Gm5087	5	2	0.4	0.8125	0.837164	No	3	0.6	0.5	1	No
Gm7276	5	2	0.4	0.8125	0.837164	No	3	0.6	0.5	1	No
Gm8108	5	2	0.4	0.8125	0.837164	No	3	0.6	0.5	1	No
Gm9944	5	2	0.4	0.8125	0.837164	No	3	0.6	0.5	1	No
Grxcr2	5	2	0.4	0.8125	0.837164	No	3	0.6	0.5	1	No
Hist1h4n	5	2	0.4	0.8125	0.837164	No	3	0.6	0.5	1	No
Izumo1r	5	2	0.4	0.8125	0.837164	No	3	0.6	0.5	1	No
Kcna5	5	2	0.4	0.8125	0.837164	No	3	0.6	0.5	1	No
Klk10	5	2	0.4	0.8125	0.837164	No	3	0.6	0.5	1	No
Krt84	5	2	0.4	0.8125	0.837164	No	3	0.6	0.5	1	No
Krt87	5	2	0.4	0.8125	0.837164	No	3	0.6	0.5	1	No
Krtap5-5	5	2	0.4	0.8125	0.837164	No	3	0.6	0.5	1	No
Lncenc1	5	2	0.4	0.8125	0.837164	No	3	0.6	0.5	1	No
Ly6g2	5	2	0.4	0.8125	0.837164	No	3	0.6	0.5	1	No
Mmrn1	5	2	0.4	0.8125	0.837164	No	3	0.6	0.5	1	No
Olfr1160	5	2	0.4	0.8125	0.837164	No	3	0.6	0.5	1	No
Olfr1555-ps1	5	2	0.4	0.8125	0.837164	No	3	0.6	0.5	1	No
Olfr740	5	2	0.4	0.8125	0.837164	No	3	0.6	0.5	1	No
Olfr775	5	2	0.4	0.8125	0.837164	No	3	0.6	0.5	1	No
Olfr904	5	2	0.4	0.8125	0.837164	No	3	0.6	0.5	1	No
Olfr961	5	2	0.4	0.8125	0.837164	No	3	0.6	0.5	1	No
Pcdhb16	5	2	0.4	0.8125	0.837164	No	3	0.6	0.5	1	No
Rcvrn	5	2	0.4	0.8125	0.837164	No	3	0.6	0.5	1	No
Rtl3	5	2	0.4	0.8125	0.837164	No	3	0.6	0.5	1	No
Slc14a1	5	2	0.4	0.8125	0.837164	No	3	0.6	0.5	1	No
Slc22a2	5	2	0.4	0.8125	0.837164	No	3	0.6	0.5	1	No
Srp54b	5	2	0.4	0.8125	0.837164	No	3	0.6	0.5	1	No
Tdo2	5	2	0.4	0.8125	0.837164	No	3	0.6	0.5	1	No
Tnfrsf26	5	2	0.4	0.8125	0.837164	No	3	0.6	0.5	1	No
6530402F18Rik	7	3	0.428571	0.773438	0.800378	No	4	0.571429	0.5	1	No
A630072L19Rik	7	3	0.428571	0.773438	0.800378	No	4	0.571429	0.5	1	No
AC132444.1	7	3	0.428571	0.773438	0.800378	No	4	0.571429	0.5	1	No
Asgr2	7	3	0.428571	0.773438	0.800378	No	4	0.571429	0.5	1	No
B3gnt3	7	3	0.428571	0.773438	0.800378	No	4	0.571429	0.5	1	No
Cks1brt	7	3	0.428571	0.773438	0.800378	No	4	0.571429	0.5	1	No
Cyp4f18	7	3	0.428571	0.773438	0.800378	No	4	0.571429	0.5	1	No
Dppa1	7	3	0.428571	0.773438	0.800378	No	4	0.571429	0.5	1	No
Eef1a2	7	3	0.428571	0.773438	0.800378	No	4	0.571429	0.5	1	No
Foxi1	7	3	0.428571	0.773438	0.800378	No	4	0.571429	0.5	1	No
Gm13412	7	3	0.428571	0.773438	0.800378	No	4	0.571429	0.5	1	No
Gm13583	7	3	0.428571	0.773438	0.800378	No	4	0.571429	0.5	1	No
Gm14012	7	3	0.428571	0.773438	0.800378	No	4	0.571429	0.5	1	No
Gm14206	7	3	0.428571	0.773438	0.800378	No	4	0.571429	0.5	1	No
Gm35920	7	3	0.428571	0.773438	0.800378	No	4	0.571429	0.5	1	No
Gm36186	7	3	0.428571	0.773438	0.800378	No	4	0.571429	0.5	1	No
Gm47043	7	3	0.428571	0.773438	0.800378	No	4	0.571429	0.5	1	No
Gm49127	7	3	0.428571	0.773438	0.800378	No	4	0.571429	0.5	1	No
Olfr446	7	3	0.428571	0.773438	0.800378	No	4	0.571429	0.5	1	No
Olfr981	7	3	0.428571	0.773438	0.800378	No	4	0.571429	0.5	1	No
Pax6os1	7	3	0.428571	0.773438	0.800378	No	4	0.571429	0.5	1	No
Pglyrp1	7	3	0.428571	0.773438	0.800378	No	4	0.571429	0.5	1	No
Slc5a7	7	3	0.428571	0.773438	0.800378	No	4	0.571429	0.5	1	No
Stc1	7	3	0.428571	0.773438	0.800378	No	4	0.571429	0.5	1	No
Teddm3	7	3	0.428571	0.773438	0.800378	No	4	0.571429	0.5	1	No
Tm4sf20	7	3	0.428571	0.773438	0.800378	No	4	0.571429	0.5	1	No
1700072O05Rik	9	4	0.444444	0.746094	0.777828	No	5	0.555556	0.5	1	No
2610507I01Rik	9	4	0.444444	0.746094	0.777828	No	5	0.555556	0.5	1	No
Bcl2a1d	9	4	0.444444	0.746094	0.777828	No	5	0.555556	0.5	1	No
Best2	9	4	0.444444	0.746094	0.777828	No	5	0.555556	0.5	1	No
Fap	9	4	0.444444	0.746094	0.777828	No	5	0.555556	0.5	1	No
Gm17135	9	4	0.444444	0.746094	0.777828	No	5	0.555556	0.5	1	No
Gm26795	9	4	0.444444	0.746094	0.777828	No	5	0.555556	0.5	1	No
Gm42303	9	4	0.444444	0.746094	0.777828	No	5	0.555556	0.5	1	No
Gm43301	9	4	0.444444	0.746094	0.777828	No	5	0.555556	0.5	1	No
Gm47391	9	4	0.444444	0.746094	0.777828	No	5	0.555556	0.5	1	No
Gm49805	9	4	0.444444	0.746094	0.777828	No	5	0.555556	0.5	1	No
Hsf4	9	4	0.444444	0.746094	0.777828	No	5	0.555556	0.5	1	No
Htr2b	9	4	0.444444	0.746094	0.777828	No	5	0.555556	0.5	1	No
Ifi213	9	4	0.444444	0.746094	0.777828	No	5	0.555556	0.5	1	No
Lrtm2	9	4	0.444444	0.746094	0.777828	No	5	0.555556	0.5	1	No
Pmepa1os	9	4	0.444444	0.746094	0.777828	No	5	0.555556	0.5	1	No
Slc19a3	9	4	0.444444	0.746094	0.777828	No	5	0.555556	0.5	1	No
Slc6a19	9	4	0.444444	0.746094	0.777828	No	5	0.555556	0.5	1	No
Sncg	9	4	0.444444	0.746094	0.777828	No	5	0.555556	0.5	1	No
4930597O21Rik	11	5	0.454545	0.725586	0.765789	No	6	0.545455	0.5	1	No
5430401F13Rik	11	5	0.454545	0.725586	0.765789	No	6	0.545455	0.5	1	No
AC171003.1	11	5	0.454545	0.725586	0.765789	No	6	0.545455	0.5	1	No
Cldn4	11	5	0.454545	0.725586	0.765789	No	6	0.545455	0.5	1	No
Cnpy1	11	5	0.454545	0.725586	0.765789	No	6	0.545455	0.5	1	No
Dnmt3c	11	5	0.454545	0.725586	0.765789	No	6	0.545455	0.5	1	No
Gm6377	11	5	0.454545	0.725586	0.765789	No	6	0.545455	0.5	1	No
Gpnmb	11	5	0.454545	0.725586	0.765789	No	6	0.545455	0.5	1	No
Ifit2	11	5	0.454545	0.725586	0.765789	No	6	0.545455	0.5	1	No
Irs3	11	5	0.454545	0.725586	0.765789	No	6	0.545455	0.5	1	No
Lpo	11	5	0.454545	0.725586	0.765789	No	6	0.545455	0.5	1	No
Olfr329-ps	11	5	0.454545	0.725586	0.765789	No	6	0.545455	0.5	1	No
Smim31	11	5	0.454545	0.725586	0.765789	No	6	0.545455	0.5	1	No
Zfp366	11	5	0.454545	0.725586	0.765789	No	6	0.545455	0.5	1	No
Apob	13	6	0.461538	0.709473	0.749635	No	7	0.538462	0.5	1	No
Btc	13	6	0.461538	0.709473	0.749635	No	7	0.538462	0.5	1	No
Cela1	13	6	0.461538	0.709473	0.749635	No	7	0.538462	0.5	1	No
Frk	13	6	0.461538	0.709473	0.749635	No	7	0.538462	0.5	1	No
Gm10260	13	6	0.461538	0.709473	0.749635	No	7	0.538462	0.5	1	No
Gm12454	13	6	0.461538	0.709473	0.749635	No	7	0.538462	0.5	1	No
Gulp1	13	6	0.461538	0.709473	0.749635	No	7	0.538462	0.5	1	No
Hcn2	13	6	0.461538	0.709473	0.749635	No	7	0.538462	0.5	1	No
Mmp16	13	6	0.461538	0.709473	0.749635	No	7	0.538462	0.5	1	No
Rab37	13	6	0.461538	0.709473	0.749635	No	7	0.538462	0.5	1	No
A930017K11Rik	15	7	0.466667	0.696381	0.736528	No	8	0.533333	0.5	1	No
Cd28	15	7	0.466667	0.696381	0.736528	No	8	0.533333	0.5	1	No
Gm33370	15	7	0.466667	0.696381	0.736528	No	8	0.533333	0.5	1	No
Hsd11b2	15	7	0.466667	0.696381	0.736528	No	8	0.533333	0.5	1	No
Olfr1297	15	7	0.466667	0.696381	0.736528	No	8	0.533333	0.5	1	No
Plac9a	15	7	0.466667	0.696381	0.736528	No	8	0.533333	0.5	1	No
Rdh1	15	7	0.466667	0.696381	0.736528	No	8	0.533333	0.5	1	No
Snca	15	7	0.466667	0.696381	0.736528	No	8	0.533333	0.5	1	No
Tnfrsf17	15	7	0.466667	0.696381	0.736528	No	8	0.533333	0.5	1	No
Trim29	15	7	0.466667	0.696381	0.736528	No	8	0.533333	0.5	1	No
Vmn2r115	15	7	0.466667	0.696381	0.736528	No	8	0.533333	0.5	1	No
Vsig2	15	7	0.466667	0.696381	0.736528	No	8	0.533333	0.5	1	No
4933430M04Rik	17	8	0.470588	0.685471	0.72766	No	9	0.529412	0.5	1	No
Arhgap27os2	17	8	0.470588	0.685471	0.72766	No	9	0.529412	0.5	1	No
Bmx	17	8	0.470588	0.685471	0.72766	No	9	0.529412	0.5	1	No
Cacng6	17	8	0.470588	0.685471	0.72766	No	9	0.529412	0.5	1	No
Gm12762	17	8	0.470588	0.685471	0.72766	No	9	0.529412	0.5	1	No
Ctla2b	19	9	0.473684	0.676197	0.719715	No	10	0.526316	0.5	1	No
Fgf1	19	9	0.473684	0.676197	0.719715	No	10	0.526316	0.5	1	No
Gm42047	19	9	0.473684	0.676197	0.719715	No	10	0.526316	0.5	1	No
Gm44421	19	9	0.473684	0.676197	0.719715	No	10	0.526316	0.5	1	No
Gm46123	19	9	0.473684	0.676197	0.719715	No	10	0.526316	0.5	1	No
Olfr78	19	9	0.473684	0.676197	0.719715	No	10	0.526316	0.5	1	No
AW011738	21	10	0.47619	0.668188	0.71149	No	11	0.52381	0.5	1	No
Fga	21	10	0.47619	0.668188	0.71149	No	11	0.52381	0.5	1	No
Myl3	21	10	0.47619	0.668188	0.71149	No	11	0.52381	0.5	1	No
Tlr13	21	10	0.47619	0.668188	0.71149	No	11	0.52381	0.5	1	No
Dlx3	23	11	0.478261	0.66118	0.704297	No	12	0.521739	0.5	1	No
Gprc5c	23	11	0.478261	0.66118	0.704297	No	12	0.521739	0.5	1	No
Megf11	23	11	0.478261	0.66118	0.704297	No	12	0.521739	0.5	1	No
Rap1gapos	23	11	0.478261	0.66118	0.704297	No	12	0.521739	0.5	1	No
Tlr2	23	11	0.478261	0.66118	0.704297	No	12	0.521739	0.5	1	No
Serpina16	25	12	0.48	0.654981	0.699286	No	13	0.52	0.5	1	No
Ang	27	13	0.481481	0.649446	0.693733	No	14	0.518519	0.5	1	No
Gpr34	27	13	0.481481	0.649446	0.693733	No	14	0.518519	0.5	1	No
Tmem119	27	13	0.481481	0.649446	0.693733	No	14	0.518519	0.5	1	No
Gper1	29	14	0.482759	0.644464	0.688597	No	15	0.517241	0.5	1	No
Nap1l5	29	14	0.482759	0.644464	0.688597	No	15	0.517241	0.5	1	No
Tor4a	29	14	0.482759	0.644464	0.688597	No	15	0.517241	0.5	1	No
Gm26660	31	15	0.483871	0.63995	0.68393	No	16	0.516129	0.5	1	No
Gm41230	31	15	0.483871	0.63995	0.68393	No	16	0.516129	0.5	1	No
Orm3	31	15	0.483871	0.63995	0.68393	No	16	0.516129	0.5	1	No
Kank4	33	16	0.484848	0.635834	0.680582	No	17	0.515152	0.5	1	No
Msx2	33	16	0.484848	0.635834	0.680582	No	17	0.515152	0.5	1	No
Lyl1	39	19	0.487179	0.625371	0.669505	No	20	0.512821	0.5	1	No
Ushbp1	39	19	0.487179	0.625371	0.669505	No	20	0.512821	0.5	1	No
Alox8	41	20	0.487805	0.622386	0.666924	No	21	0.512195	0.5	1	No
Arpin	43	21	0.488372	0.619604	0.663969	No	22	0.511628	0.5	1	No
Gm33684	45	22	0.488889	0.617004	0.661259	No	23	0.511111	0.5	1	No
Gm35850	47	23	0.489362	0.614567	0.658697	No	24	0.510638	0.5	1	No
Pycr1	51	25	0.490196	0.610116	0.65433	No	26	0.509804	0.5	1	No
Ssc4d	53	26	0.490566	0.608077	0.652168	No	27	0.509434	0.5	1	No
Trim21	63	31	0.492063	0.599347	0.643201	No	32	0.507937	0.5	1	No
Zfp30	67	33	0.492537	0.596403	0.640288	No	34	0.507463	0.5	1	No
Esrp2	71	35	0.492958	0.593706	0.637442	No	36	0.507042	0.5	1	No
Gm50277	103	51	0.495146	0.578051	0.621424	No	52	0.504854	0.5	1	No
Gm49631	109	54	0.495413	0.575903	0.619186	No	55	0.504587	0.5	1	No
Dglucy	113	56	0.495575	0.574565	0.617915	No	57	0.504425	0.5	1	No
Ppp2r2cos	135	67	0.496296	0.568292	0.61131	No	68	0.503704	0.5	1	No
Ifi35	145	72	0.496552	0.56592	0.6089	No	73	0.503448	0.5	1	No
P3h3	161	80	0.496894	0.562591	0.605411	No	81	0.503106	0.5	1	No
Zbtb8b	163	81	0.496933	0.562209	0.605024	No	82	0.503067	0.5	1	No
Nhsl2	197	98	0.497462	0.556632	0.599137	No	99	0.502538	0.5	1	No
0610006L08Rik	4	2	0.5	0.6875	0.72766	No	2	0.5	0.6875	1	No
0710001A04Rik	2	1	0.5	0.75	0.777828	No	1	0.5	0.75	1	No
1110008E08Rik	4	2	0.5	0.6875	0.72766	No	2	0.5	0.6875	1	No
1700063O14Rik	14	7	0.5	0.604736	0.64861	No	7	0.5	0.604736	1	No
1700064H15Rik	14	7	0.5	0.604736	0.64861	No	7	0.5	0.604736	1	No
1810014P07Rik	4	2	0.5	0.6875	0.72766	No	2	0.5	0.6875	1	No
1810059C17Rik	2	1	0.5	0.75	0.777828	No	1	0.5	0.75	1	No
2010308F09Rik	2	1	0.5	0.75	0.777828	No	1	0.5	0.75	1	No
2210420H20Rik	2	1	0.5	0.75	0.777828	No	1	0.5	0.75	1	No
2310002L09Rik	2	1	0.5	0.75	0.777828	No	1	0.5	0.75	1	No
2610027F03Rik	2	1	0.5	0.75	0.777828	No	1	0.5	0.75	1	No
2610027K06Rik	4	2	0.5	0.6875	0.72766	No	2	0.5	0.6875	1	No
3300005D01Rik	2	1	0.5	0.75	0.777828	No	1	0.5	0.75	1	No
4631405J19Rik	6	3	0.5	0.65625	0.699286	No	3	0.5	0.65625	1	No
4833411C07Rik	2	1	0.5	0.75	0.777828	No	1	0.5	0.75	1	No
4833427F10Rik	2	1	0.5	0.75	0.777828	No	1	0.5	0.75	1	No
4930500L23Rik	12	6	0.5	0.612793	0.656821	No	6	0.5	0.612793	1	No
4930533P14Rik	2	1	0.5	0.75	0.777828	No	1	0.5	0.75	1	No
4930591E09Rik	16	8	0.5	0.59819	0.642009	No	8	0.5	0.59819	1	No
5031425F14Rik	4	2	0.5	0.6875	0.72766	No	2	0.5	0.6875	1	No
5033426E14Rik	4	2	0.5	0.6875	0.72766	No	2	0.5	0.6875	1	No
5330434G04Rik	4	2	0.5	0.6875	0.72766	No	2	0.5	0.6875	1	No
5730435O14Rik	2	1	0.5	0.75	0.777828	No	1	0.5	0.75	1	No
5830416I19Rik	6	3	0.5	0.65625	0.699286	No	3	0.5	0.65625	1	No
5830468F06Rik	2	1	0.5	0.75	0.777828	No	1	0.5	0.75	1	No
5930403N24Rik	22	11	0.5	0.584094	0.62763	No	11	0.5	0.584094	1	No
6330411D24Rik	2	1	0.5	0.75	0.777828	No	1	0.5	0.75	1	No
7530416G11Rik	6	3	0.5	0.65625	0.699286	No	3	0.5	0.65625	1	No
8030443G20Rik	2	1	0.5	0.75	0.777828	No	1	0.5	0.75	1	No
8430432A02Rik	6	3	0.5	0.65625	0.699286	No	3	0.5	0.65625	1	No
8430437L04Rik	4	2	0.5	0.6875	0.72766	No	2	0.5	0.6875	1	No
9130015A21Rik	2	1	0.5	0.75	0.777828	No	1	0.5	0.75	1	No
9330154K18Rik	2	1	0.5	0.75	0.777828	No	1	0.5	0.75	1	No
9330162B11Rik	2	1	0.5	0.75	0.777828	No	1	0.5	0.75	1	No
9430073C21Rik	2	1	0.5	0.75	0.777828	No	1	0.5	0.75	1	No
9930111H07Rik	2	1	0.5	0.75	0.777828	No	1	0.5	0.75	1	No
A030003K21Rik	2	1	0.5	0.75	0.777828	No	1	0.5	0.75	1	No
A230028O05Rik	14	7	0.5	0.604736	0.64861	No	7	0.5	0.604736	1	No
A230108P19Rik	4	2	0.5	0.6875	0.72766	No	2	0.5	0.6875	1	No
A330008L17Rik	4	2	0.5	0.6875	0.72766	No	2	0.5	0.6875	1	No
A330087D11Rik	2	1	0.5	0.75	0.777828	No	1	0.5	0.75	1	No
A430027H14Rik	2	1	0.5	0.75	0.777828	No	1	0.5	0.75	1	No
A430072P03Rik	2	1	0.5	0.75	0.777828	No	1	0.5	0.75	1	No
A530053G22Rik	2	1	0.5	0.75	0.777828	No	1	0.5	0.75	1	No
A830019L24Rik	2	1	0.5	0.75	0.777828	No	1	0.5	0.75	1	No
A930009A15Rik	2	1	0.5	0.75	0.777828	No	1	0.5	0.75	1	No
A930012L18Rik	8	4	0.5	0.636719	0.680582	No	4	0.5	0.636719	1	No
A930023M06Rik	8	4	0.5	0.636719	0.680582	No	4	0.5	0.636719	1	No
A930031H19Rik	4	2	0.5	0.6875	0.72766	No	2	0.5	0.6875	1	No
Aadacl2	6	3	0.5	0.65625	0.699286	No	3	0.5	0.65625	1	No
Abcb5	6	3	0.5	0.65625	0.699286	No	3	0.5	0.65625	1	No
AC103362.1	2	1	0.5	0.75	0.777828	No	1	0.5	0.75	1	No
AC159140.1	2	1	0.5	0.75	0.777828	No	1	0.5	0.75	1	No
Ackr2	44	22	0.5	0.559802	0.60248	No	22	0.5	0.559802	1	No
Acox2	22	11	0.5	0.584094	0.62763	No	11	0.5	0.584094	1	No
Acsm1	2	1	0.5	0.75	0.777828	No	1	0.5	0.75	1	No
Adap2os	2	1	0.5	0.75	0.777828	No	1	0.5	0.75	1	No
Adm	14	7	0.5	0.604736	0.64861	No	7	0.5	0.604736	1	No
Agrp	4	2	0.5	0.6875	0.72766	No	2	0.5	0.6875	1	No
AI662270	14	7	0.5	0.604736	0.64861	No	7	0.5	0.604736	1	No
AL607088.1	2	1	0.5	0.75	0.777828	No	1	0.5	0.75	1	No
Ambn	2	1	0.5	0.75	0.777828	No	1	0.5	0.75	1	No
Ancv1r	2	1	0.5	0.75	0.777828	No	1	0.5	0.75	1	No
Apol10b	10	5	0.5	0.623047	0.667068	No	5	0.5	0.623047	1	No
Apon	8	4	0.5	0.636719	0.680582	No	4	0.5	0.636719	1	No
Aqp4	6	3	0.5	0.65625	0.699286	No	3	0.5	0.65625	1	No
Arap1	284	142	0.5	0.523652	0.564184	No	142	0.5	0.523652	1	No
Arhgap6	24	12	0.5	0.58059	0.624033	No	12	0.5	0.58059	1	No
Asb13	84	42	0.5	0.543399	0.585233	No	42	0.5	0.543399	1	No
Atp4b	4	2	0.5	0.6875	0.72766	No	2	0.5	0.6875	1	No
AU019990	4	2	0.5	0.6875	0.72766	No	2	0.5	0.6875	1	No
Avp	8	4	0.5	0.636719	0.680582	No	4	0.5	0.636719	1	No
B230220B15Rik	2	1	0.5	0.75	0.777828	No	1	0.5	0.75	1	No
B930092H01Rik	4	2	0.5	0.6875	0.72766	No	2	0.5	0.6875	1	No
BB365896	2	1	0.5	0.75	0.777828	No	1	0.5	0.75	1	No
BC016548	2	1	0.5	0.75	0.777828	No	1	0.5	0.75	1	No
BC051019	24	12	0.5	0.58059	0.624033	No	12	0.5	0.58059	1	No
BC065403	2	1	0.5	0.75	0.777828	No	1	0.5	0.75	1	No
Bmp10	2	1	0.5	0.75	0.777828	No	1	0.5	0.75	1	No
Bpifb9b	2	1	0.5	0.75	0.777828	No	1	0.5	0.75	1	No
Brs3	2	1	0.5	0.75	0.777828	No	1	0.5	0.75	1	No
Bsnd	6	3	0.5	0.65625	0.699286	No	3	0.5	0.65625	1	No
Bst1	16	8	0.5	0.59819	0.642009	No	8	0.5	0.59819	1	No
Btnl9	4	2	0.5	0.6875	0.72766	No	2	0.5	0.6875	1	No
C030013G03Rik	2	1	0.5	0.75	0.777828	No	1	0.5	0.75	1	No
C1ql2	2	1	0.5	0.75	0.777828	No	1	0.5	0.75	1	No
C330019F10Rik	4	2	0.5	0.6875	0.72766	No	2	0.5	0.6875	1	No
C630031E19Rik	2	1	0.5	0.75	0.777828	No	1	0.5	0.75	1	No
C86187	10	5	0.5	0.623047	0.667068	No	5	0.5	0.623047	1	No
C87499	2	1	0.5	0.75	0.777828	No	1	0.5	0.75	1	No
Cabp5	2	1	0.5	0.75	0.777828	No	1	0.5	0.75	1	No
Cc2d2a	128	64	0.5	0.535193	0.576551	No	64	0.5	0.535193	1	No
Ccl27b	2	1	0.5	0.75	0.777828	No	1	0.5	0.75	1	No
Cd200	272	136	0.5	0.524167	0.564717	No	136	0.5	0.524167	1	No
Cd200r2	4	2	0.5	0.6875	0.72766	No	2	0.5	0.6875	1	No
Cd209b	2	1	0.5	0.75	0.777828	No	1	0.5	0.75	1	No
Cd8a	2	1	0.5	0.75	0.777828	No	1	0.5	0.75	1	No
Cda	40	20	0.5	0.562685	0.605466	No	20	0.5	0.562685	1	No
Cdh10	10	5	0.5	0.623047	0.667068	No	5	0.5	0.623047	1	No
Ces2c	4	2	0.5	0.6875	0.72766	No	2	0.5	0.6875	1	No
Ces2e	8	4	0.5	0.636719	0.680582	No	4	0.5	0.636719	1	No
Chrm5	2	1	0.5	0.75	0.777828	No	1	0.5	0.75	1	No
Chst8	18	9	0.5	0.592735	0.636449	No	9	0.5	0.592735	1	No
Clca4b	2	1	0.5	0.75	0.777828	No	1	0.5	0.75	1	No
Cldn18	12	6	0.5	0.612793	0.656821	No	6	0.5	0.612793	1	No
Cldn20	4	2	0.5	0.6875	0.72766	No	2	0.5	0.6875	1	No
Clec2h	2	1	0.5	0.75	0.777828	No	1	0.5	0.75	1	No
Clec4d	4	2	0.5	0.6875	0.72766	No	2	0.5	0.6875	1	No
Cma2	4	2	0.5	0.6875	0.72766	No	2	0.5	0.6875	1	No
Coch	22	11	0.5	0.584094	0.62763	No	11	0.5	0.584094	1	No
Crybb2	8	4	0.5	0.636719	0.680582	No	4	0.5	0.636719	1	No
Crygn	10	5	0.5	0.623047	0.667068	No	5	0.5	0.623047	1	No
Csf2rb	72	36	0.5	0.546853	0.588862	No	36	0.5	0.546853	1	No
Cstad	8	4	0.5	0.636719	0.680582	No	4	0.5	0.636719	1	No
Ctsw	12	6	0.5	0.612793	0.656821	No	6	0.5	0.612793	1	No
Cxcl1	18	9	0.5	0.592735	0.636449	No	9	0.5	0.592735	1	No
Cxcl13	2	1	0.5	0.75	0.777828	No	1	0.5	0.75	1	No
Cyp2b9	2	1	0.5	0.75	0.777828	No	1	0.5	0.75	1	No
Cyp2c67	2	1	0.5	0.75	0.777828	No	1	0.5	0.75	1	No
Cyp4f17	54	27	0.5	0.554038	0.596415	No	27	0.5	0.554038	1	No
Cysltr1	2	1	0.5	0.75	0.777828	No	1	0.5	0.75	1	No
D030025E07Rik	4	2	0.5	0.6875	0.72766	No	2	0.5	0.6875	1	No
D630036H23Rik	8	4	0.5	0.636719	0.680582	No	4	0.5	0.636719	1	No
D7Ertd128e	6	3	0.5	0.65625	0.699286	No	3	0.5	0.65625	1	No
Ddn	6	3	0.5	0.65625	0.699286	No	3	0.5	0.65625	1	No
Defa3	2	1	0.5	0.75	0.777828	No	1	0.5	0.75	1	No
Defb29	2	1	0.5	0.75	0.777828	No	1	0.5	0.75	1	No
Defb8	2	1	0.5	0.75	0.777828	No	1	0.5	0.75	1	No
Dio3os	14	7	0.5	0.604736	0.64861	No	7	0.5	0.604736	1	No
Dll4	74	37	0.5	0.54622	0.588202	No	37	0.5	0.54622	1	No
Dynap	6	3	0.5	0.65625	0.699286	No	3	0.5	0.65625	1	No
E330016L19Rik	2	1	0.5	0.75	0.777828	No	1	0.5	0.75	1	No
E330032C10Rik	8	4	0.5	0.636719	0.680582	No	4	0.5	0.636719	1	No
Ear1	2	1	0.5	0.75	0.777828	No	1	0.5	0.75	1	No
Ecrg4	10	5	0.5	0.623047	0.667068	No	5	0.5	0.623047	1	No
Egln3	68	34	0.5	0.548201	0.590268	No	34	0.5	0.548201	1	No
Egr2	16	8	0.5	0.59819	0.642009	No	8	0.5	0.59819	1	No
Entpd3	12	6	0.5	0.612793	0.656821	No	6	0.5	0.612793	1	No
Epp13	8	4	0.5	0.636719	0.680582	No	4	0.5	0.636719	1	No
Erg	88	44	0.5	0.542407	0.584187	No	44	0.5	0.542407	1	No
F13b	12	6	0.5	0.612793	0.656821	No	6	0.5	0.612793	1	No
F2rl2	4	2	0.5	0.6875	0.72766	No	2	0.5	0.6875	1	No
Fam163b	52	26	0.5	0.555058	0.597489	No	26	0.5	0.555058	1	No
Fam25c	2	1	0.5	0.75	0.777828	No	1	0.5	0.75	1	No
Fam43a	54	27	0.5	0.554038	0.596415	No	27	0.5	0.554038	1	No
Fbxw28	2	1	0.5	0.75	0.777828	No	1	0.5	0.75	1	No
Fcamr	2	1	0.5	0.75	0.777828	No	1	0.5	0.75	1	No
Fcgr4	4	2	0.5	0.6875	0.72766	No	2	0.5	0.6875	1	No
Ffar2	8	4	0.5	0.636719	0.680582	No	4	0.5	0.636719	1	No
Fgf15	4	2	0.5	0.6875	0.72766	No	2	0.5	0.6875	1	No
Fgf3	6	3	0.5	0.65625	0.699286	No	3	0.5	0.65625	1	No
Fgfbp1	4	2	0.5	0.6875	0.72766	No	2	0.5	0.6875	1	No
Fgl2	1440	720	0.5	0.510511	0.550068	No	720	0.5	0.510511	1	No
Fjx1	24	12	0.5	0.58059	0.624033	No	12	0.5	0.58059	1	No
Fshb	2	1	0.5	0.75	0.777828	No	1	0.5	0.75	1	No
Galnt15	54	27	0.5	0.554038	0.596415	No	27	0.5	0.554038	1	No
Galnt6os	6	3	0.5	0.65625	0.699286	No	3	0.5	0.65625	1	No
Galr1	4	2	0.5	0.6875	0.72766	No	2	0.5	0.6875	1	No
Gask1a	44	22	0.5	0.559802	0.60248	No	22	0.5	0.559802	1	No
Gata5os	2	1	0.5	0.75	0.777828	No	1	0.5	0.75	1	No
Gjb1	2	1	0.5	0.75	0.777828	No	1	0.5	0.75	1	No
Gjb6	4	2	0.5	0.6875	0.72766	No	2	0.5	0.6875	1	No
Glra3	4	2	0.5	0.6875	0.72766	No	2	0.5	0.6875	1	No
Gm10228	4	2	0.5	0.6875	0.72766	No	2	0.5	0.6875	1	No
Gm10436	2	1	0.5	0.75	0.777828	No	1	0.5	0.75	1	No
Gm10465	2	1	0.5	0.75	0.777828	No	1	0.5	0.75	1	No
Gm10552	2	1	0.5	0.75	0.777828	No	1	0.5	0.75	1	No
Gm10563	2	1	0.5	0.75	0.777828	No	1	0.5	0.75	1	No
Gm10612	4	2	0.5	0.6875	0.72766	No	2	0.5	0.6875	1	No
Gm10639	2	1	0.5	0.75	0.777828	No	1	0.5	0.75	1	No
Gm10660	2	1	0.5	0.75	0.777828	No	1	0.5	0.75	1	No
Gm10778	4	2	0.5	0.6875	0.72766	No	2	0.5	0.6875	1	No
Gm10824	10	5	0.5	0.623047	0.667068	No	5	0.5	0.623047	1	No
Gm11413	8	4	0.5	0.636719	0.680582	No	4	0.5	0.636719	1	No
Gm11437	2	1	0.5	0.75	0.777828	No	1	0.5	0.75	1	No
Gm11476	8	4	0.5	0.636719	0.680582	No	4	0.5	0.636719	1	No
Gm11479	8	4	0.5	0.636719	0.680582	No	4	0.5	0.636719	1	No
Gm11521	28	14	0.5	0.574723	0.617941	No	14	0.5	0.574723	1	No
Gm11729	2	1	0.5	0.75	0.777828	No	1	0.5	0.75	1	No
Gm11770	2	1	0.5	0.75	0.777828	No	1	0.5	0.75	1	No
Gm11867	2	1	0.5	0.75	0.777828	No	1	0.5	0.75	1	No
Gm11946	2	1	0.5	0.75	0.777828	No	1	0.5	0.75	1	No
Gm11973	28	14	0.5	0.574723	0.617941	No	14	0.5	0.574723	1	No
Gm12027	2	1	0.5	0.75	0.777828	No	1	0.5	0.75	1	No
Gm12223	10	5	0.5	0.623047	0.667068	No	5	0.5	0.623047	1	No
Gm12474	36	18	0.5	0.56603	0.608971	No	18	0.5	0.56603	1	No
Gm12789	2	1	0.5	0.75	0.777828	No	1	0.5	0.75	1	No
Gm12866	2	1	0.5	0.75	0.777828	No	1	0.5	0.75	1	No
Gm12927	56	28	0.5	0.553073	0.595468	No	28	0.5	0.553073	1	No
Gm12953	2	1	0.5	0.75	0.777828	No	1	0.5	0.75	1	No
Gm13001	4	2	0.5	0.6875	0.72766	No	2	0.5	0.6875	1	No
Gm13031	6	3	0.5	0.65625	0.699286	No	3	0.5	0.65625	1	No
Gm13066	16	8	0.5	0.59819	0.642009	No	8	0.5	0.59819	1	No
Gm13088	2	1	0.5	0.75	0.777828	No	1	0.5	0.75	1	No
Gm13530	2	1	0.5	0.75	0.777828	No	1	0.5	0.75	1	No
Gm13580	2	1	0.5	0.75	0.777828	No	1	0.5	0.75	1	No
Gm13599	2	1	0.5	0.75	0.777828	No	1	0.5	0.75	1	No
Gm13601	2	1	0.5	0.75	0.777828	No	1	0.5	0.75	1	No
Gm13631	2	1	0.5	0.75	0.777828	No	1	0.5	0.75	1	No
Gm13667	2	1	0.5	0.75	0.777828	No	1	0.5	0.75	1	No
Gm13710	14	7	0.5	0.604736	0.64861	No	7	0.5	0.604736	1	No
Gm13799	4	2	0.5	0.6875	0.72766	No	2	0.5	0.6875	1	No
Gm14022	2	1	0.5	0.75	0.777828	No	1	0.5	0.75	1	No
Gm14055	2	1	0.5	0.75	0.777828	No	1	0.5	0.75	1	No
Gm14120	2	1	0.5	0.75	0.777828	No	1	0.5	0.75	1	No
Gm14243	2	1	0.5	0.75	0.777828	No	1	0.5	0.75	1	No
Gm14288	2	1	0.5	0.75	0.777828	No	1	0.5	0.75	1	No
Gm14401	4	2	0.5	0.6875	0.72766	No	2	0.5	0.6875	1	No
Gm14403	2	1	0.5	0.75	0.777828	No	1	0.5	0.75	1	No
Gm14582	2	1	0.5	0.75	0.777828	No	1	0.5	0.75	1	No
Gm14642	2	1	0.5	0.75	0.777828	No	1	0.5	0.75	1	No
Gm14705	2	1	0.5	0.75	0.777828	No	1	0.5	0.75	1	No
Gm14820	2	1	0.5	0.75	0.777828	No	1	0.5	0.75	1	No
Gm14964	16	8	0.5	0.59819	0.642009	No	8	0.5	0.59819	1	No
Gm15245	2	1	0.5	0.75	0.777828	No	1	0.5	0.75	1	No
Gm15295	2	1	0.5	0.75	0.777828	No	1	0.5	0.75	1	No
Gm15408	4	2	0.5	0.6875	0.72766	No	2	0.5	0.6875	1	No
Gm15413	6	3	0.5	0.65625	0.699286	No	3	0.5	0.65625	1	No
Gm15416	4	2	0.5	0.6875	0.72766	No	2	0.5	0.6875	1	No
Gm15503	2	1	0.5	0.75	0.777828	No	1	0.5	0.75	1	No
Gm15533	6	3	0.5	0.65625	0.699286	No	3	0.5	0.65625	1	No
Gm15622	2	1	0.5	0.75	0.777828	No	1	0.5	0.75	1	No
Gm15641	6	3	0.5	0.65625	0.699286	No	3	0.5	0.65625	1	No
Gm15671	2	1	0.5	0.75	0.777828	No	1	0.5	0.75	1	No
Gm15882	2	1	0.5	0.75	0.777828	No	1	0.5	0.75	1	No
Gm15943	8	4	0.5	0.636719	0.680582	No	4	0.5	0.636719	1	No
Gm15945	4	2	0.5	0.6875	0.72766	No	2	0.5	0.6875	1	No
Gm15991	20	10	0.5	0.588099	0.631713	No	10	0.5	0.588099	1	No
Gm16014	2	1	0.5	0.75	0.777828	No	1	0.5	0.75	1	No
Gm16069	4	2	0.5	0.6875	0.72766	No	2	0.5	0.6875	1	No
Gm16091	4	2	0.5	0.6875	0.72766	No	2	0.5	0.6875	1	No
Gm16142	4	2	0.5	0.6875	0.72766	No	2	0.5	0.6875	1	No
Gm16153	6	3	0.5	0.65625	0.699286	No	3	0.5	0.65625	1	No
Gm16156	2	1	0.5	0.75	0.777828	No	1	0.5	0.75	1	No
Gm16222	76	38	0.5	0.545612	0.58757	No	38	0.5	0.545612	1	No
Gm16233	2	1	0.5	0.75	0.777828	No	1	0.5	0.75	1	No
Gm16237	2	1	0.5	0.75	0.777828	No	1	0.5	0.75	1	No
Gm16253	4	2	0.5	0.6875	0.72766	No	2	0.5	0.6875	1	No
Gm16316	2	1	0.5	0.75	0.777828	No	1	0.5	0.75	1	No
Gm16321	2	1	0.5	0.75	0.777828	No	1	0.5	0.75	1	No
Gm16337	6	3	0.5	0.65625	0.699286	No	3	0.5	0.65625	1	No
Gm16346	2	1	0.5	0.75	0.777828	No	1	0.5	0.75	1	No
Gm16552	2	1	0.5	0.75	0.777828	No	1	0.5	0.75	1	No
Gm16958	8	4	0.5	0.636719	0.680582	No	4	0.5	0.636719	1	No
Gm17025	4	2	0.5	0.6875	0.72766	No	2	0.5	0.6875	1	No
Gm17140	2	1	0.5	0.75	0.777828	No	1	0.5	0.75	1	No
Gm17168	2	1	0.5	0.75	0.777828	No	1	0.5	0.75	1	No
Gm17207	2	1	0.5	0.75	0.777828	No	1	0.5	0.75	1	No
Gm17215	16	8	0.5	0.59819	0.642009	No	8	0.5	0.59819	1	No
Gm17233	2	1	0.5	0.75	0.777828	No	1	0.5	0.75	1	No
Gm17396	8	4	0.5	0.636719	0.680582	No	4	0.5	0.636719	1	No
Gm17455	2	1	0.5	0.75	0.777828	No	1	0.5	0.75	1	No
Gm17590	2	1	0.5	0.75	0.777828	No	1	0.5	0.75	1	No
Gm17733	34	17	0.5	0.567917	0.61093	No	17	0.5	0.567917	1	No
Gm17830	2	1	0.5	0.75	0.777828	No	1	0.5	0.75	1	No
Gm19434	2	1	0.5	0.75	0.777828	No	1	0.5	0.75	1	No
Gm20043	4	2	0.5	0.6875	0.72766	No	2	0.5	0.6875	1	No
Gm20429	6	3	0.5	0.65625	0.699286	No	3	0.5	0.65625	1	No
Gm20455	2	1	0.5	0.75	0.777828	No	1	0.5	0.75	1	No
Gm20535	2	1	0.5	0.75	0.777828	No	1	0.5	0.75	1	No
Gm20544	2	1	0.5	0.75	0.777828	No	1	0.5	0.75	1	No
Gm20670	2	1	0.5	0.75	0.777828	No	1	0.5	0.75	1	No
Gm20867	4	2	0.5	0.6875	0.72766	No	2	0.5	0.6875	1	No
Gm20905	2	1	0.5	0.75	0.777828	No	1	0.5	0.75	1	No
Gm2115	4	2	0.5	0.6875	0.72766	No	2	0.5	0.6875	1	No
Gm21454	2	1	0.5	0.75	0.777828	No	1	0.5	0.75	1	No
Gm21809	2	1	0.5	0.75	0.777828	No	1	0.5	0.75	1	No
Gm2379	4	2	0.5	0.6875	0.72766	No	2	0.5	0.6875	1	No
Gm2516	2	1	0.5	0.75	0.777828	No	1	0.5	0.75	1	No
Gm26511	2	1	0.5	0.75	0.777828	No	1	0.5	0.75	1	No
Gm26630	6	3	0.5	0.65625	0.699286	No	3	0.5	0.65625	1	No
Gm26673	2	1	0.5	0.75	0.777828	No	1	0.5	0.75	1	No
Gm26692	4	2	0.5	0.6875	0.72766	No	2	0.5	0.6875	1	No
Gm26788	2	1	0.5	0.75	0.777828	No	1	0.5	0.75	1	No
Gm2682	2	1	0.5	0.75	0.777828	No	1	0.5	0.75	1	No
Gm26872	2	1	0.5	0.75	0.777828	No	1	0.5	0.75	1	No
Gm26968	4	2	0.5	0.6875	0.72766	No	2	0.5	0.6875	1	No
Gm26978	4	2	0.5	0.6875	0.72766	No	2	0.5	0.6875	1	No
Gm27197	10	5	0.5	0.623047	0.667068	No	5	0.5	0.623047	1	No
Gm27242	2	1	0.5	0.75	0.777828	No	1	0.5	0.75	1	No
Gm28077	2	1	0.5	0.75	0.777828	No	1	0.5	0.75	1	No
Gm28140	2	1	0.5	0.75	0.777828	No	1	0.5	0.75	1	No
Gm28153	2	1	0.5	0.75	0.777828	No	1	0.5	0.75	1	No
Gm28231	2	1	0.5	0.75	0.777828	No	1	0.5	0.75	1	No
Gm28268	20	10	0.5	0.588099	0.631713	No	10	0.5	0.588099	1	No
Gm28386	4	2	0.5	0.6875	0.72766	No	2	0.5	0.6875	1	No
Gm28472	2	1	0.5	0.75	0.777828	No	1	0.5	0.75	1	No
Gm28499	2	1	0.5	0.75	0.777828	No	1	0.5	0.75	1	No
Gm28512	2	1	0.5	0.75	0.777828	No	1	0.5	0.75	1	No
Gm28588	4	2	0.5	0.6875	0.72766	No	2	0.5	0.6875	1	No
Gm28718	2	1	0.5	0.75	0.777828	No	1	0.5	0.75	1	No
Gm28818	2	1	0.5	0.75	0.777828	No	1	0.5	0.75	1	No
Gm28832	4	2	0.5	0.6875	0.72766	No	2	0.5	0.6875	1	No
Gm28964	2	1	0.5	0.75	0.777828	No	1	0.5	0.75	1	No
Gm29020	6	3	0.5	0.65625	0.699286	No	3	0.5	0.65625	1	No
Gm29193	4	2	0.5	0.6875	0.72766	No	2	0.5	0.6875	1	No
Gm29215	2	1	0.5	0.75	0.777828	No	1	0.5	0.75	1	No
Gm29417	2	1	0.5	0.75	0.777828	No	1	0.5	0.75	1	No
Gm29430	10	5	0.5	0.623047	0.667068	No	5	0.5	0.623047	1	No
Gm29439	4	2	0.5	0.6875	0.72766	No	2	0.5	0.6875	1	No
Gm29536	2	1	0.5	0.75	0.777828	No	1	0.5	0.75	1	No
Gm29538	12	6	0.5	0.612793	0.656821	No	6	0.5	0.612793	1	No
Gm29571	2	1	0.5	0.75	0.777828	No	1	0.5	0.75	1	No
Gm29590	2	1	0.5	0.75	0.777828	No	1	0.5	0.75	1	No
Gm29654	4	2	0.5	0.6875	0.72766	No	2	0.5	0.6875	1	No
Gm29678	2	1	0.5	0.75	0.777828	No	1	0.5	0.75	1	No
Gm29737	14	7	0.5	0.604736	0.64861	No	7	0.5	0.604736	1	No
Gm29824	4	2	0.5	0.6875	0.72766	No	2	0.5	0.6875	1	No
Gm30003	16	8	0.5	0.59819	0.642009	No	8	0.5	0.59819	1	No
Gm30094	2	1	0.5	0.75	0.777828	No	1	0.5	0.75	1	No
Gm30146	4	2	0.5	0.6875	0.72766	No	2	0.5	0.6875	1	No
Gm30270	2	1	0.5	0.75	0.777828	No	1	0.5	0.75	1	No
Gm30292	2	1	0.5	0.75	0.777828	No	1	0.5	0.75	1	No
Gm30695	2	1	0.5	0.75	0.777828	No	1	0.5	0.75	1	No
Gm30906	4	2	0.5	0.6875	0.72766	No	2	0.5	0.6875	1	No
Gm30961	14	7	0.5	0.604736	0.64861	No	7	0.5	0.604736	1	No
Gm31218	2	1	0.5	0.75	0.777828	No	1	0.5	0.75	1	No
Gm31265	2	1	0.5	0.75	0.777828	No	1	0.5	0.75	1	No
Gm31462	4	2	0.5	0.6875	0.72766	No	2	0.5	0.6875	1	No
Gm31597	28	14	0.5	0.574723	0.617941	No	14	0.5	0.574723	1	No
Gm31641	2	1	0.5	0.75	0.777828	No	1	0.5	0.75	1	No
Gm31717	10	5	0.5	0.623047	0.667068	No	5	0.5	0.623047	1	No
Gm32540	2	1	0.5	0.75	0.777828	No	1	0.5	0.75	1	No
Gm32877	12	6	0.5	0.612793	0.656821	No	6	0.5	0.612793	1	No
Gm32914	2	1	0.5	0.75	0.777828	No	1	0.5	0.75	1	No
Gm33543	2	1	0.5	0.75	0.777828	No	1	0.5	0.75	1	No
Gm33727	2	1	0.5	0.75	0.777828	No	1	0.5	0.75	1	No
Gm34030	4	2	0.5	0.6875	0.72766	No	2	0.5	0.6875	1	No
Gm34093	2	1	0.5	0.75	0.777828	No	1	0.5	0.75	1	No
Gm3415	2	1	0.5	0.75	0.777828	No	1	0.5	0.75	1	No
Gm34256	2	1	0.5	0.75	0.777828	No	1	0.5	0.75	1	No
Gm34333	4	2	0.5	0.6875	0.72766	No	2	0.5	0.6875	1	No
Gm34471	4	2	0.5	0.6875	0.72766	No	2	0.5	0.6875	1	No
Gm34590	2	1	0.5	0.75	0.777828	No	1	0.5	0.75	1	No
Gm34636	2	1	0.5	0.75	0.777828	No	1	0.5	0.75	1	No
Gm34777	4	2	0.5	0.6875	0.72766	No	2	0.5	0.6875	1	No
Gm34808	10	5	0.5	0.623047	0.667068	No	5	0.5	0.623047	1	No
Gm34907	10	5	0.5	0.623047	0.667068	No	5	0.5	0.623047	1	No
Gm34973	10	5	0.5	0.623047	0.667068	No	5	0.5	0.623047	1	No
Gm35274	2	1	0.5	0.75	0.777828	No	1	0.5	0.75	1	No
Gm35281	4	2	0.5	0.6875	0.72766	No	2	0.5	0.6875	1	No
Gm35394	2	1	0.5	0.75	0.777828	No	1	0.5	0.75	1	No
Gm35569	8	4	0.5	0.636719	0.680582	No	4	0.5	0.636719	1	No
Gm35883	4	2	0.5	0.6875	0.72766	No	2	0.5	0.6875	1	No
Gm36074	10	5	0.5	0.623047	0.667068	No	5	0.5	0.623047	1	No
Gm3629	2	1	0.5	0.75	0.777828	No	1	0.5	0.75	1	No
Gm36431	2	1	0.5	0.75	0.777828	No	1	0.5	0.75	1	No
Gm36536	2	1	0.5	0.75	0.777828	No	1	0.5	0.75	1	No
Gm36827	2	1	0.5	0.75	0.777828	No	1	0.5	0.75	1	No
Gm36937	2	1	0.5	0.75	0.777828	No	1	0.5	0.75	1	No
Gm36950	4	2	0.5	0.6875	0.72766	No	2	0.5	0.6875	1	No
Gm37147	2	1	0.5	0.75	0.777828	No	1	0.5	0.75	1	No
Gm37344	4	2	0.5	0.6875	0.72766	No	2	0.5	0.6875	1	No
Gm37468	2	1	0.5	0.75	0.777828	No	1	0.5	0.75	1	No
Gm37469	2	1	0.5	0.75	0.777828	No	1	0.5	0.75	1	No
Gm37571	2	1	0.5	0.75	0.777828	No	1	0.5	0.75	1	No
Gm37759	6	3	0.5	0.65625	0.699286	No	3	0.5	0.65625	1	No
Gm37839	2	1	0.5	0.75	0.777828	No	1	0.5	0.75	1	No
Gm37850	2	1	0.5	0.75	0.777828	No	1	0.5	0.75	1	No
Gm38096	2	1	0.5	0.75	0.777828	No	1	0.5	0.75	1	No
Gm38155	2	1	0.5	0.75	0.777828	No	1	0.5	0.75	1	No
Gm38204	2	1	0.5	0.75	0.777828	No	1	0.5	0.75	1	No
Gm38403	2	1	0.5	0.75	0.777828	No	1	0.5	0.75	1	No
Gm38411	2	1	0.5	0.75	0.777828	No	1	0.5	0.75	1	No
Gm38509	2	1	0.5	0.75	0.777828	No	1	0.5	0.75	1	No
Gm39653	2	1	0.5	0.75	0.777828	No	1	0.5	0.75	1	No
Gm39929	2	1	0.5	0.75	0.777828	No	1	0.5	0.75	1	No
Gm40639	2	1	0.5	0.75	0.777828	No	1	0.5	0.75	1	No
Gm4065	2	1	0.5	0.75	0.777828	No	1	0.5	0.75	1	No
Gm41253	6	3	0.5	0.65625	0.699286	No	3	0.5	0.65625	1	No
Gm41517	2	1	0.5	0.75	0.777828	No	1	0.5	0.75	1	No
Gm41639	4	2	0.5	0.6875	0.72766	No	2	0.5	0.6875	1	No
Gm41669	2	1	0.5	0.75	0.777828	No	1	0.5	0.75	1	No
Gm42375	6	3	0.5	0.65625	0.699286	No	3	0.5	0.65625	1	No
Gm42555	2	1	0.5	0.75	0.777828	No	1	0.5	0.75	1	No
Gm4258	6	3	0.5	0.65625	0.699286	No	3	0.5	0.65625	1	No
Gm42699	2	1	0.5	0.75	0.777828	No	1	0.5	0.75	1	No
Gm42707	12	6	0.5	0.612793	0.656821	No	6	0.5	0.612793	1	No
Gm42711	2	1	0.5	0.75	0.777828	No	1	0.5	0.75	1	No
Gm42717	4	2	0.5	0.6875	0.72766	No	2	0.5	0.6875	1	No
Gm42738	4	2	0.5	0.6875	0.72766	No	2	0.5	0.6875	1	No
Gm43042	4	2	0.5	0.6875	0.72766	No	2	0.5	0.6875	1	No
Gm43056	44	22	0.5	0.559802	0.60248	No	22	0.5	0.559802	1	No
Gm43135	2	1	0.5	0.75	0.777828	No	1	0.5	0.75	1	No
Gm43332	2	1	0.5	0.75	0.777828	No	1	0.5	0.75	1	No
Gm43463	6	3	0.5	0.65625	0.699286	No	3	0.5	0.65625	1	No
Gm43465	2	1	0.5	0.75	0.777828	No	1	0.5	0.75	1	No
Gm43468	28	14	0.5	0.574723	0.617941	No	14	0.5	0.574723	1	No
Gm43824	2	1	0.5	0.75	0.777828	No	1	0.5	0.75	1	No
Gm43894	2	1	0.5	0.75	0.777828	No	1	0.5	0.75	1	No
Gm43913	2	1	0.5	0.75	0.777828	No	1	0.5	0.75	1	No
Gm4402	20	10	0.5	0.588099	0.631713	No	10	0.5	0.588099	1	No
Gm44113	2	1	0.5	0.75	0.777828	No	1	0.5	0.75	1	No
Gm44148	2	1	0.5	0.75	0.777828	No	1	0.5	0.75	1	No
Gm44151	6	3	0.5	0.65625	0.699286	No	3	0.5	0.65625	1	No
Gm44196	2	1	0.5	0.75	0.777828	No	1	0.5	0.75	1	No
Gm44226	2	1	0.5	0.75	0.777828	No	1	0.5	0.75	1	No
Gm44265	2	1	0.5	0.75	0.777828	No	1	0.5	0.75	1	No
Gm44643	2	1	0.5	0.75	0.777828	No	1	0.5	0.75	1	No
Gm44693	6	3	0.5	0.65625	0.699286	No	3	0.5	0.65625	1	No
Gm44877	2	1	0.5	0.75	0.777828	No	1	0.5	0.75	1	No
Gm45040	2	1	0.5	0.75	0.777828	No	1	0.5	0.75	1	No
Gm45069	2	1	0.5	0.75	0.777828	No	1	0.5	0.75	1	No
Gm45235	4	2	0.5	0.6875	0.72766	No	2	0.5	0.6875	1	No
Gm45253	4	2	0.5	0.6875	0.72766	No	2	0.5	0.6875	1	No
Gm45322	2	1	0.5	0.75	0.777828	No	1	0.5	0.75	1	No
Gm45406	2	1	0.5	0.75	0.777828	No	1	0.5	0.75	1	No
Gm45507	4	2	0.5	0.6875	0.72766	No	2	0.5	0.6875	1	No
Gm45552	2	1	0.5	0.75	0.777828	No	1	0.5	0.75	1	No
Gm45576	4	2	0.5	0.6875	0.72766	No	2	0.5	0.6875	1	No
Gm45764	6	3	0.5	0.65625	0.699286	No	3	0.5	0.65625	1	No
Gm45805	4	2	0.5	0.6875	0.72766	No	2	0.5	0.6875	1	No
Gm45823	2	1	0.5	0.75	0.777828	No	1	0.5	0.75	1	No
Gm45868	2	1	0.5	0.75	0.777828	No	1	0.5	0.75	1	No
Gm45869	2	1	0.5	0.75	0.777828	No	1	0.5	0.75	1	No
Gm47020	2	1	0.5	0.75	0.777828	No	1	0.5	0.75	1	No
Gm47095	2	1	0.5	0.75	0.777828	No	1	0.5	0.75	1	No
Gm47126	2	1	0.5	0.75	0.777828	No	1	0.5	0.75	1	No
Gm47128	2	1	0.5	0.75	0.777828	No	1	0.5	0.75	1	No
Gm47223	2	1	0.5	0.75	0.777828	No	1	0.5	0.75	1	No
Gm47230	8	4	0.5	0.636719	0.680582	No	4	0.5	0.636719	1	No
Gm47235	2	1	0.5	0.75	0.777828	No	1	0.5	0.75	1	No
Gm47249	2	1	0.5	0.75	0.777828	No	1	0.5	0.75	1	No
Gm47267	6	3	0.5	0.65625	0.699286	No	3	0.5	0.65625	1	No
Gm47359	4	2	0.5	0.6875	0.72766	No	2	0.5	0.6875	1	No
Gm47373	2	1	0.5	0.75	0.777828	No	1	0.5	0.75	1	No
Gm47467	2	1	0.5	0.75	0.777828	No	1	0.5	0.75	1	No
Gm47480	2	1	0.5	0.75	0.777828	No	1	0.5	0.75	1	No
Gm47566	8	4	0.5	0.636719	0.680582	No	4	0.5	0.636719	1	No
Gm47675	10	5	0.5	0.623047	0.667068	No	5	0.5	0.623047	1	No
Gm47738	2	1	0.5	0.75	0.777828	No	1	0.5	0.75	1	No
Gm47927	8	4	0.5	0.636719	0.680582	No	4	0.5	0.636719	1	No
Gm47969	4	2	0.5	0.6875	0.72766	No	2	0.5	0.6875	1	No
Gm48065	4	2	0.5	0.6875	0.72766	No	2	0.5	0.6875	1	No
Gm48283	2	1	0.5	0.75	0.777828	No	1	0.5	0.75	1	No
Gm48396	2	1	0.5	0.75	0.777828	No	1	0.5	0.75	1	No
Gm48492	2	1	0.5	0.75	0.777828	No	1	0.5	0.75	1	No
Gm48521	2	1	0.5	0.75	0.777828	No	1	0.5	0.75	1	No
Gm48535	2	1	0.5	0.75	0.777828	No	1	0.5	0.75	1	No
Gm48656	2	1	0.5	0.75	0.777828	No	1	0.5	0.75	1	No
Gm48802	2	1	0.5	0.75	0.777828	No	1	0.5	0.75	1	No
Gm48824	2	1	0.5	0.75	0.777828	No	1	0.5	0.75	1	No
Gm48825	4	2	0.5	0.6875	0.72766	No	2	0.5	0.6875	1	No
Gm4894	2	1	0.5	0.75	0.777828	No	1	0.5	0.75	1	No
Gm49010	2	1	0.5	0.75	0.777828	No	1	0.5	0.75	1	No
Gm49012	2	1	0.5	0.75	0.777828	No	1	0.5	0.75	1	No
Gm49163	6	3	0.5	0.65625	0.699286	No	3	0.5	0.65625	1	No
Gm49293	4	2	0.5	0.6875	0.72766	No	2	0.5	0.6875	1	No
Gm4952	2	1	0.5	0.75	0.777828	No	1	0.5	0.75	1	No
Gm49574	2	1	0.5	0.75	0.777828	No	1	0.5	0.75	1	No
Gm49587	2	1	0.5	0.75	0.777828	No	1	0.5	0.75	1	No
Gm49999	2	1	0.5	0.75	0.777828	No	1	0.5	0.75	1	No
Gm5	6	3	0.5	0.65625	0.699286	No	3	0.5	0.65625	1	No
Gm50044	22	11	0.5	0.584094	0.62763	No	11	0.5	0.584094	1	No
Gm50057	2	1	0.5	0.75	0.777828	No	1	0.5	0.75	1	No
Gm50194	4	2	0.5	0.6875	0.72766	No	2	0.5	0.6875	1	No
Gm50301	2	1	0.5	0.75	0.777828	No	1	0.5	0.75	1	No
Gm50339	2	1	0.5	0.75	0.777828	No	1	0.5	0.75	1	No
Gm5103	14	7	0.5	0.604736	0.64861	No	7	0.5	0.604736	1	No
Gm5127	2	1	0.5	0.75	0.777828	No	1	0.5	0.75	1	No
Gm5155	2	1	0.5	0.75	0.777828	No	1	0.5	0.75	1	No
Gm5485	6	3	0.5	0.65625	0.699286	No	3	0.5	0.65625	1	No
Gm6260	2	1	0.5	0.75	0.777828	No	1	0.5	0.75	1	No
Gm7457	6	3	0.5	0.65625	0.699286	No	3	0.5	0.65625	1	No
Gm7932	4	2	0.5	0.6875	0.72766	No	2	0.5	0.6875	1	No
Gm7995	2	1	0.5	0.75	0.777828	No	1	0.5	0.75	1	No
Gm8094	2	1	0.5	0.75	0.777828	No	1	0.5	0.75	1	No
Gm8279	2	1	0.5	0.75	0.777828	No	1	0.5	0.75	1	No
Gm8739	2	1	0.5	0.75	0.777828	No	1	0.5	0.75	1	No
Gm8897	2	1	0.5	0.75	0.777828	No	1	0.5	0.75	1	No
Gm9752	2	1	0.5	0.75	0.777828	No	1	0.5	0.75	1	No
Gm9821	2	1	0.5	0.75	0.777828	No	1	0.5	0.75	1	No
Gm9869	2	1	0.5	0.75	0.777828	No	1	0.5	0.75	1	No
Gm9915	2	1	0.5	0.75	0.777828	No	1	0.5	0.75	1	No
Grid2ip	2	1	0.5	0.75	0.777828	No	1	0.5	0.75	1	No
Grp	2	1	0.5	0.75	0.777828	No	1	0.5	0.75	1	No
Gsx2	2	1	0.5	0.75	0.777828	No	1	0.5	0.75	1	No
Gys1	96	48	0.5	0.540611	0.582275	No	48	0.5	0.540611	1	No
Hcar1	2	1	0.5	0.75	0.777828	No	1	0.5	0.75	1	No
Hist1h2bb	2	1	0.5	0.75	0.777828	No	1	0.5	0.75	1	No
Hist1h2bf	2	1	0.5	0.75	0.777828	No	1	0.5	0.75	1	No
Hist1h3b	2	1	0.5	0.75	0.777828	No	1	0.5	0.75	1	No
Hist1h3e	2	1	0.5	0.75	0.777828	No	1	0.5	0.75	1	No
Hist1h4b	4	2	0.5	0.6875	0.72766	No	2	0.5	0.6875	1	No
Hoxa2	8	4	0.5	0.636719	0.680582	No	4	0.5	0.636719	1	No
Hoxd11	18	9	0.5	0.592735	0.636449	No	9	0.5	0.592735	1	No
Hs3st1	78	39	0.5	0.545027	0.586963	No	39	0.5	0.545027	1	No
Hs3st6	54	27	0.5	0.554038	0.596415	No	27	0.5	0.554038	1	No
Htr1a	4	2	0.5	0.6875	0.72766	No	2	0.5	0.6875	1	No
Ifi211	18	9	0.5	0.592735	0.636449	No	9	0.5	0.592735	1	No
Ighd	6	3	0.5	0.65625	0.699286	No	3	0.5	0.65625	1	No
Ighv3-6	2	1	0.5	0.75	0.777828	No	1	0.5	0.75	1	No
Igkv6-13	2	1	0.5	0.75	0.777828	No	1	0.5	0.75	1	No
Iglc2	2	1	0.5	0.75	0.777828	No	1	0.5	0.75	1	No
Igsf6	4	2	0.5	0.6875	0.72766	No	2	0.5	0.6875	1	No
Il12rb2	4	2	0.5	0.6875	0.72766	No	2	0.5	0.6875	1	No
Il13ra2	6	3	0.5	0.65625	0.699286	No	3	0.5	0.65625	1	No
Il19	2	1	0.5	0.75	0.777828	No	1	0.5	0.75	1	No
Il22ra1	2	1	0.5	0.75	0.777828	No	1	0.5	0.75	1	No
Il27ra	10	5	0.5	0.623047	0.667068	No	5	0.5	0.623047	1	No
Il2rg	22	11	0.5	0.584094	0.62763	No	11	0.5	0.584094	1	No
Irx6	2	1	0.5	0.75	0.777828	No	1	0.5	0.75	1	No
Itga4	34	17	0.5	0.567917	0.61093	No	17	0.5	0.567917	1	No
Itgb2l	4	2	0.5	0.6875	0.72766	No	2	0.5	0.6875	1	No
Itgb6	6	3	0.5	0.65625	0.699286	No	3	0.5	0.65625	1	No
Jaml	26	13	0.5	0.577491	0.620845	No	13	0.5	0.577491	1	No
Kcnj15	2	1	0.5	0.75	0.777828	No	1	0.5	0.75	1	No
Kiss1	6	3	0.5	0.65625	0.699286	No	3	0.5	0.65625	1	No
Klhl34	2	1	0.5	0.75	0.777828	No	1	0.5	0.75	1	No
Klk12	8	4	0.5	0.636719	0.680582	No	4	0.5	0.636719	1	No
Klk1b11	4	2	0.5	0.6875	0.72766	No	2	0.5	0.6875	1	No
Klra3	8	4	0.5	0.636719	0.680582	No	4	0.5	0.636719	1	No
Klra6	4	2	0.5	0.6875	0.72766	No	2	0.5	0.6875	1	No
Klra7	2	1	0.5	0.75	0.777828	No	1	0.5	0.75	1	No
Klri2	2	1	0.5	0.75	0.777828	No	1	0.5	0.75	1	No
Krt12	2	1	0.5	0.75	0.777828	No	1	0.5	0.75	1	No
Krt15	66	33	0.5	0.548921	0.59102	No	33	0.5	0.548921	1	No
Krt2	2	1	0.5	0.75	0.777828	No	1	0.5	0.75	1	No
Krt82	2	1	0.5	0.75	0.777828	No	1	0.5	0.75	1	No
Krtap3-1	6	3	0.5	0.65625	0.699286	No	3	0.5	0.65625	1	No
Lce1m	8	4	0.5	0.636719	0.680582	No	4	0.5	0.636719	1	No
Lcn11	2	1	0.5	0.75	0.777828	No	1	0.5	0.75	1	No
Lcn3	4	2	0.5	0.6875	0.72766	No	2	0.5	0.6875	1	No
Ldc1	4	2	0.5	0.6875	0.72766	No	2	0.5	0.6875	1	No
Lect2	2	1	0.5	0.75	0.777828	No	1	0.5	0.75	1	No
Lenep	2	1	0.5	0.75	0.777828	No	1	0.5	0.75	1	No
Lhfpl1	2	1	0.5	0.75	0.777828	No	1	0.5	0.75	1	No
Lime1	2	1	0.5	0.75	0.777828	No	1	0.5	0.75	1	No
Lipc	4	2	0.5	0.6875	0.72766	No	2	0.5	0.6875	1	No
Lipo4	6	3	0.5	0.65625	0.699286	No	3	0.5	0.65625	1	No
Lmx1a	12	6	0.5	0.612793	0.656821	No	6	0.5	0.612793	1	No
Lpar5	2	1	0.5	0.75	0.777828	No	1	0.5	0.75	1	No
Lrrc10	2	1	0.5	0.75	0.777828	No	1	0.5	0.75	1	No
Lrrc30	2	1	0.5	0.75	0.777828	No	1	0.5	0.75	1	No
Lrrtm4	2	1	0.5	0.75	0.777828	No	1	0.5	0.75	1	No
Ly6c2	4	2	0.5	0.6875	0.72766	No	2	0.5	0.6875	1	No
Ly6g5c	2	1	0.5	0.75	0.777828	No	1	0.5	0.75	1	No
Lypd3	2	1	0.5	0.75	0.777828	No	1	0.5	0.75	1	No
Lyve1	4	2	0.5	0.6875	0.72766	No	2	0.5	0.6875	1	No
Macrod2os1	2	1	0.5	0.75	0.777828	No	1	0.5	0.75	1	No
Magel2	4	2	0.5	0.6875	0.72766	No	2	0.5	0.6875	1	No
Map3k8	30	15	0.5	0.572232	0.615453	No	15	0.5	0.572232	1	No
Mbd3l2	2	1	0.5	0.75	0.777828	No	1	0.5	0.75	1	No
Mirt2	18	9	0.5	0.592735	0.636449	No	9	0.5	0.592735	1	No
Mlana	2	1	0.5	0.75	0.777828	No	1	0.5	0.75	1	No
Mmp8	6	3	0.5	0.65625	0.699286	No	3	0.5	0.65625	1	No
Moxd2	8	4	0.5	0.636719	0.680582	No	4	0.5	0.636719	1	No
Mrgprb8	2	1	0.5	0.75	0.777828	No	1	0.5	0.75	1	No
Mrgprh	2	1	0.5	0.75	0.777828	No	1	0.5	0.75	1	No
Mrgprx2	2	1	0.5	0.75	0.777828	No	1	0.5	0.75	1	No
Ms4a4d	178	89	0.5	0.52986	0.570828	No	89	0.5	0.52986	1	No
Msln	4	2	0.5	0.6875	0.72766	No	2	0.5	0.6875	1	No
Mybpc3	6	3	0.5	0.65625	0.699286	No	3	0.5	0.65625	1	No
Myl7	28	14	0.5	0.574723	0.617941	No	14	0.5	0.574723	1	No
Ncald	32	16	0.5	0.569975	0.613049	No	16	0.5	0.569975	1	No
Nepn	2	1	0.5	0.75	0.777828	No	1	0.5	0.75	1	No
Neurl1a	2656	1328	0.5	0.50774	0.547104	No	1328	0.5	0.50774	1	No
Nipal4	4	2	0.5	0.6875	0.72766	No	2	0.5	0.6875	1	No
Nkx2-1	2	1	0.5	0.75	0.777828	No	1	0.5	0.75	1	No
Nppa	4	2	0.5	0.6875	0.72766	No	2	0.5	0.6875	1	No
Npsr1	2	1	0.5	0.75	0.777828	No	1	0.5	0.75	1	No
Oas1d	2	1	0.5	0.75	0.777828	No	1	0.5	0.75	1	No
Obox3	4	2	0.5	0.6875	0.72766	No	2	0.5	0.6875	1	No
Olfr1000	2	1	0.5	0.75	0.777828	No	1	0.5	0.75	1	No
Olfr103	2	1	0.5	0.75	0.777828	No	1	0.5	0.75	1	No
Olfr1044	2	1	0.5	0.75	0.777828	No	1	0.5	0.75	1	No
Olfr1051	2	1	0.5	0.75	0.777828	No	1	0.5	0.75	1	No
Olfr1057	2	1	0.5	0.75	0.777828	No	1	0.5	0.75	1	No
Olfr1089	4	2	0.5	0.6875	0.72766	No	2	0.5	0.6875	1	No
Olfr109	4	2	0.5	0.6875	0.72766	No	2	0.5	0.6875	1	No
Olfr1097	4	2	0.5	0.6875	0.72766	No	2	0.5	0.6875	1	No
Olfr1100	2	1	0.5	0.75	0.777828	No	1	0.5	0.75	1	No
Olfr1101	2	1	0.5	0.75	0.777828	No	1	0.5	0.75	1	No
Olfr1131	2	1	0.5	0.75	0.777828	No	1	0.5	0.75	1	No
Olfr1137	2	1	0.5	0.75	0.777828	No	1	0.5	0.75	1	No
Olfr1138	2	1	0.5	0.75	0.777828	No	1	0.5	0.75	1	No
Olfr1153	2	1	0.5	0.75	0.777828	No	1	0.5	0.75	1	No
Olfr124	4	2	0.5	0.6875	0.72766	No	2	0.5	0.6875	1	No
Olfr1240	2	1	0.5	0.75	0.777828	No	1	0.5	0.75	1	No
Olfr1256	4	2	0.5	0.6875	0.72766	No	2	0.5	0.6875	1	No
Olfr1331	2	1	0.5	0.75	0.777828	No	1	0.5	0.75	1	No
Olfr1338	4	2	0.5	0.6875	0.72766	No	2	0.5	0.6875	1	No
Olfr1350	2	1	0.5	0.75	0.777828	No	1	0.5	0.75	1	No
Olfr1356	2	1	0.5	0.75	0.777828	No	1	0.5	0.75	1	No
Olfr1361	4	2	0.5	0.6875	0.72766	No	2	0.5	0.6875	1	No
Olfr1368	6	3	0.5	0.65625	0.699286	No	3	0.5	0.65625	1	No
Olfr138	4	2	0.5	0.6875	0.72766	No	2	0.5	0.6875	1	No
Olfr1380	2	1	0.5	0.75	0.777828	No	1	0.5	0.75	1	No
Olfr1431	2	1	0.5	0.75	0.777828	No	1	0.5	0.75	1	No
Olfr149	4	2	0.5	0.6875	0.72766	No	2	0.5	0.6875	1	No
Olfr159	2	1	0.5	0.75	0.777828	No	1	0.5	0.75	1	No
Olfr177	2	1	0.5	0.75	0.777828	No	1	0.5	0.75	1	No
Olfr2	8	4	0.5	0.636719	0.680582	No	4	0.5	0.636719	1	No
Olfr209	2	1	0.5	0.75	0.777828	No	1	0.5	0.75	1	No
Olfr26	2	1	0.5	0.75	0.777828	No	1	0.5	0.75	1	No
Olfr282	2	1	0.5	0.75	0.777828	No	1	0.5	0.75	1	No
Olfr287	6	3	0.5	0.65625	0.699286	No	3	0.5	0.65625	1	No
Olfr332	2	1	0.5	0.75	0.777828	No	1	0.5	0.75	1	No
Olfr347	2	1	0.5	0.75	0.777828	No	1	0.5	0.75	1	No
Olfr398	6	3	0.5	0.65625	0.699286	No	3	0.5	0.65625	1	No
Olfr452	2	1	0.5	0.75	0.777828	No	1	0.5	0.75	1	No
Olfr455	4	2	0.5	0.6875	0.72766	No	2	0.5	0.6875	1	No
Olfr465-ps1	2	1	0.5	0.75	0.777828	No	1	0.5	0.75	1	No
Olfr470	2	1	0.5	0.75	0.777828	No	1	0.5	0.75	1	No
Olfr476	2	1	0.5	0.75	0.777828	No	1	0.5	0.75	1	No
Olfr481	2	1	0.5	0.75	0.777828	No	1	0.5	0.75	1	No
Olfr484	4	2	0.5	0.6875	0.72766	No	2	0.5	0.6875	1	No
Olfr487	4	2	0.5	0.6875	0.72766	No	2	0.5	0.6875	1	No
Olfr497	2	1	0.5	0.75	0.777828	No	1	0.5	0.75	1	No
Olfr510	2	1	0.5	0.75	0.777828	No	1	0.5	0.75	1	No
Olfr523	6	3	0.5	0.65625	0.699286	No	3	0.5	0.65625	1	No
Olfr525	20	10	0.5	0.588099	0.631713	No	10	0.5	0.588099	1	No
Olfr55	4	2	0.5	0.6875	0.72766	No	2	0.5	0.6875	1	No
Olfr551	2	1	0.5	0.75	0.777828	No	1	0.5	0.75	1	No
Olfr554	2	1	0.5	0.75	0.777828	No	1	0.5	0.75	1	No
Olfr575	2	1	0.5	0.75	0.777828	No	1	0.5	0.75	1	No
Olfr594	2	1	0.5	0.75	0.777828	No	1	0.5	0.75	1	No
Olfr600	2	1	0.5	0.75	0.777828	No	1	0.5	0.75	1	No
Olfr603	2	1	0.5	0.75	0.777828	No	1	0.5	0.75	1	No
Olfr606	8	4	0.5	0.636719	0.680582	No	4	0.5	0.636719	1	No
Olfr615	2	1	0.5	0.75	0.777828	No	1	0.5	0.75	1	No
Olfr620	4	2	0.5	0.6875	0.72766	No	2	0.5	0.6875	1	No
Olfr630	2	1	0.5	0.75	0.777828	No	1	0.5	0.75	1	No
Olfr641	2	1	0.5	0.75	0.777828	No	1	0.5	0.75	1	No
Olfr65	2	1	0.5	0.75	0.777828	No	1	0.5	0.75	1	No
Olfr651	2	1	0.5	0.75	0.777828	No	1	0.5	0.75	1	No
Olfr669	2	1	0.5	0.75	0.777828	No	1	0.5	0.75	1	No
Olfr686	2	1	0.5	0.75	0.777828	No	1	0.5	0.75	1	No
Olfr688	2	1	0.5	0.75	0.777828	No	1	0.5	0.75	1	No
Olfr694	2	1	0.5	0.75	0.777828	No	1	0.5	0.75	1	No
Olfr70	2	1	0.5	0.75	0.777828	No	1	0.5	0.75	1	No
Olfr702	2	1	0.5	0.75	0.777828	No	1	0.5	0.75	1	No
Olfr71	8	4	0.5	0.636719	0.680582	No	4	0.5	0.636719	1	No
Olfr715b	2	1	0.5	0.75	0.777828	No	1	0.5	0.75	1	No
Olfr743	8	4	0.5	0.636719	0.680582	No	4	0.5	0.636719	1	No
Olfr790	12	6	0.5	0.612793	0.656821	No	6	0.5	0.612793	1	No
Olfr809	2	1	0.5	0.75	0.777828	No	1	0.5	0.75	1	No
Olfr887	2	1	0.5	0.75	0.777828	No	1	0.5	0.75	1	No
Olfr9	2	1	0.5	0.75	0.777828	No	1	0.5	0.75	1	No
Olfr921	4	2	0.5	0.6875	0.72766	No	2	0.5	0.6875	1	No
Olfr924	2	1	0.5	0.75	0.777828	No	1	0.5	0.75	1	No
Olfr933	4	2	0.5	0.6875	0.72766	No	2	0.5	0.6875	1	No
Olfr974	2	1	0.5	0.75	0.777828	No	1	0.5	0.75	1	No
Olig3	8	4	0.5	0.636719	0.680582	No	4	0.5	0.636719	1	No
Oosp2	4	2	0.5	0.6875	0.72766	No	2	0.5	0.6875	1	No
Oprk1	10	5	0.5	0.623047	0.667068	No	5	0.5	0.623047	1	No
Otp	2	1	0.5	0.75	0.777828	No	1	0.5	0.75	1	No
P2rx1	16	8	0.5	0.59819	0.642009	No	8	0.5	0.59819	1	No
Pate4	4	2	0.5	0.6875	0.72766	No	2	0.5	0.6875	1	No
Pax8	8	4	0.5	0.636719	0.680582	No	4	0.5	0.636719	1	No
Pcdhb11	2	1	0.5	0.75	0.777828	No	1	0.5	0.75	1	No
Pcdhgb6	4	2	0.5	0.6875	0.72766	No	2	0.5	0.6875	1	No
Pla2g2f	2	1	0.5	0.75	0.777828	No	1	0.5	0.75	1	No
Platr10	6	3	0.5	0.65625	0.699286	No	3	0.5	0.65625	1	No
Platr26	2	1	0.5	0.75	0.777828	No	1	0.5	0.75	1	No
Platr29	2	1	0.5	0.75	0.777828	No	1	0.5	0.75	1	No
Platr3	2	1	0.5	0.75	0.777828	No	1	0.5	0.75	1	No
Pou3f4	2	1	0.5	0.75	0.777828	No	1	0.5	0.75	1	No
Ppp1r1a	2	1	0.5	0.75	0.777828	No	1	0.5	0.75	1	No
Pramef6	2	1	0.5	0.75	0.777828	No	1	0.5	0.75	1	No
Prl5a1	2	1	0.5	0.75	0.777828	No	1	0.5	0.75	1	No
Prop1	2	1	0.5	0.75	0.777828	No	1	0.5	0.75	1	No
Prps2	492	246	0.5	0.517977	0.558091	No	246	0.5	0.517977	1	No
Prrt3	14	7	0.5	0.604736	0.64861	No	7	0.5	0.604736	1	No
Psg23	4	2	0.5	0.6875	0.72766	No	2	0.5	0.6875	1	No
Psg27	2	1	0.5	0.75	0.777828	No	1	0.5	0.75	1	No
Retnlb	2	1	0.5	0.75	0.777828	No	1	0.5	0.75	1	No
Rflna	12	6	0.5	0.612793	0.656821	No	6	0.5	0.612793	1	No
Rhox2f	2	1	0.5	0.75	0.777828	No	1	0.5	0.75	1	No
Ripor3	32	16	0.5	0.569975	0.613049	No	16	0.5	0.569975	1	No
Rnase12	2	1	0.5	0.75	0.777828	No	1	0.5	0.75	1	No
Rptn	6	3	0.5	0.65625	0.699286	No	3	0.5	0.65625	1	No
Rsph4a	38	19	0.5	0.564293	0.607172	No	19	0.5	0.564293	1	No
Rxfp4	6	3	0.5	0.65625	0.699286	No	3	0.5	0.65625	1	No
S100a4	96	48	0.5	0.540611	0.582275	No	48	0.5	0.540611	1	No
Sbspon	10	5	0.5	0.623047	0.667068	No	5	0.5	0.623047	1	No
Scel	2	1	0.5	0.75	0.777828	No	1	0.5	0.75	1	No
Scgb2b2	2	1	0.5	0.75	0.777828	No	1	0.5	0.75	1	No
Scgb3a1	4	2	0.5	0.6875	0.72766	No	2	0.5	0.6875	1	No
Serpina3k	32	16	0.5	0.569975	0.613049	No	16	0.5	0.569975	1	No
Serpinb8	26	13	0.5	0.577491	0.620845	No	13	0.5	0.577491	1	No
Sfrp5	2	1	0.5	0.75	0.777828	No	1	0.5	0.75	1	No
Sgcd	18	9	0.5	0.592735	0.636449	No	9	0.5	0.592735	1	No
Sgcz	2	1	0.5	0.75	0.777828	No	1	0.5	0.75	1	No
Siglec15	2	1	0.5	0.75	0.777828	No	1	0.5	0.75	1	No
Slc10a5	8	4	0.5	0.636719	0.680582	No	4	0.5	0.636719	1	No
Slc1a1	10	5	0.5	0.623047	0.667068	No	5	0.5	0.623047	1	No
Slc22a8	6	3	0.5	0.65625	0.699286	No	3	0.5	0.65625	1	No
Slitrk4	2	1	0.5	0.75	0.777828	No	1	0.5	0.75	1	No
Slpi	8	4	0.5	0.636719	0.680582	No	4	0.5	0.636719	1	No
Slurp2	2	1	0.5	0.75	0.777828	No	1	0.5	0.75	1	No
Smgc	2	1	0.5	0.75	0.777828	No	1	0.5	0.75	1	No
Spag11b	2	1	0.5	0.75	0.777828	No	1	0.5	0.75	1	No
Spink7	2	1	0.5	0.75	0.777828	No	1	0.5	0.75	1	No
Sprr2k	4	2	0.5	0.6875	0.72766	No	2	0.5	0.6875	1	No
Srpx2	70	35	0.5	0.547513	0.589549	No	35	0.5	0.547513	1	No
Sstr1	2	1	0.5	0.75	0.777828	No	1	0.5	0.75	1	No
Sstr4	2	1	0.5	0.75	0.777828	No	1	0.5	0.75	1	No
Sult1c2	2	1	0.5	0.75	0.777828	No	1	0.5	0.75	1	No
Taar9	2	1	0.5	0.75	0.777828	No	1	0.5	0.75	1	No
Tacr3	10	5	0.5	0.623047	0.667068	No	5	0.5	0.623047	1	No
Tcea3	102	51	0.5	0.539404	0.581021	No	51	0.5	0.539404	1	No
Tceal5	6	3	0.5	0.65625	0.699286	No	3	0.5	0.65625	1	No
Tcf21	110	55	0.5	0.537951	0.5795	No	55	0.5	0.537951	1	No
Tcl1b5	2	1	0.5	0.75	0.777828	No	1	0.5	0.75	1	No
Tcrg-C4	2	1	0.5	0.75	0.777828	No	1	0.5	0.75	1	No
Tespa1	6	3	0.5	0.65625	0.699286	No	3	0.5	0.65625	1	No
Tfec	10	5	0.5	0.623047	0.667068	No	5	0.5	0.623047	1	No
Tgfb2	28	14	0.5	0.574723	0.617941	No	14	0.5	0.574723	1	No
Themis2	40	20	0.5	0.562685	0.605466	No	20	0.5	0.562685	1	No
Tlr8	2	1	0.5	0.75	0.777828	No	1	0.5	0.75	1	No
Tmem102	6	3	0.5	0.65625	0.699286	No	3	0.5	0.65625	1	No
Tmem207	2	1	0.5	0.75	0.777828	No	1	0.5	0.75	1	No
Tmem213	2	1	0.5	0.75	0.777828	No	1	0.5	0.75	1	No
Tmprss11e	10	5	0.5	0.623047	0.667068	No	5	0.5	0.623047	1	No
Tnfrsf19	22	11	0.5	0.584094	0.62763	No	11	0.5	0.584094	1	No
Tnfrsf1b	50	25	0.5	0.556138	0.598628	No	25	0.5	0.556138	1	No
Tnfsf4	2	1	0.5	0.75	0.777828	No	1	0.5	0.75	1	No
Tnnt3	2	1	0.5	0.75	0.777828	No	1	0.5	0.75	1	No
Tpbg	18	9	0.5	0.592735	0.636449	No	9	0.5	0.592735	1	No
Tpsb2	2	1	0.5	0.75	0.777828	No	1	0.5	0.75	1	No
Trappc3l	2	1	0.5	0.75	0.777828	No	1	0.5	0.75	1	No
Trav4-1	2	1	0.5	0.75	0.777828	No	1	0.5	0.75	1	No
Trcg1	8	4	0.5	0.636719	0.680582	No	4	0.5	0.636719	1	No
Trim15	2	1	0.5	0.75	0.777828	No	1	0.5	0.75	1	No
Trim5	20	10	0.5	0.588099	0.631713	No	10	0.5	0.588099	1	No
Try10	2	1	0.5	0.75	0.777828	No	1	0.5	0.75	1	No
Tubb4a	6	3	0.5	0.65625	0.699286	No	3	0.5	0.65625	1	No
Ugt2b1	2	1	0.5	0.75	0.777828	No	1	0.5	0.75	1	No
Ugt2b37	2	1	0.5	0.75	0.777828	No	1	0.5	0.75	1	No
Uncx	4	2	0.5	0.6875	0.72766	No	2	0.5	0.6875	1	No
Urad	2	1	0.5	0.75	0.777828	No	1	0.5	0.75	1	No
Vegfc	34	17	0.5	0.567917	0.61093	No	17	0.5	0.567917	1	No
Vmn1r180	2	1	0.5	0.75	0.777828	No	1	0.5	0.75	1	No
Vmn1r204	2	1	0.5	0.75	0.777828	No	1	0.5	0.75	1	No
Vmn1r207-ps	4	2	0.5	0.6875	0.72766	No	2	0.5	0.6875	1	No
Vmn1r212	2	1	0.5	0.75	0.777828	No	1	0.5	0.75	1	No
Vmn1r213	4	2	0.5	0.6875	0.72766	No	2	0.5	0.6875	1	No
Vmn1r214	2	1	0.5	0.75	0.777828	No	1	0.5	0.75	1	No
Vmn1r39	2	1	0.5	0.75	0.777828	No	1	0.5	0.75	1	No
Vmn1r57	2	1	0.5	0.75	0.777828	No	1	0.5	0.75	1	No
Vmn1r74	2	1	0.5	0.75	0.777828	No	1	0.5	0.75	1	No
Vmn1r75	4	2	0.5	0.6875	0.72766	No	2	0.5	0.6875	1	No
Vmn1r82	2	1	0.5	0.75	0.777828	No	1	0.5	0.75	1	No
Vmn1r87	4	2	0.5	0.6875	0.72766	No	2	0.5	0.6875	1	No
Vmn1r89	2	1	0.5	0.75	0.777828	No	1	0.5	0.75	1	No
Vmn2r10	2	1	0.5	0.75	0.777828	No	1	0.5	0.75	1	No
Vmn2r108	4	2	0.5	0.6875	0.72766	No	2	0.5	0.6875	1	No
Vmn2r36	2	1	0.5	0.75	0.777828	No	1	0.5	0.75	1	No
Vmn2r52	8	4	0.5	0.636719	0.680582	No	4	0.5	0.636719	1	No
Vmn2r75	2	1	0.5	0.75	0.777828	No	1	0.5	0.75	1	No
Vmn2r80	2	1	0.5	0.75	0.777828	No	1	0.5	0.75	1	No
Vmn2r83	2	1	0.5	0.75	0.777828	No	1	0.5	0.75	1	No
Vmn2r89	2	1	0.5	0.75	0.777828	No	1	0.5	0.75	1	No
Vmn2r96	4	2	0.5	0.6875	0.72766	No	2	0.5	0.6875	1	No
Wfdc18	2	1	0.5	0.75	0.777828	No	1	0.5	0.75	1	No
Wfdc5	4	2	0.5	0.6875	0.72766	No	2	0.5	0.6875	1	No
Zfp418	20	10	0.5	0.588099	0.631713	No	10	0.5	0.588099	1	No
[truncated: 26,408 more rows]
